# Supplementary material for: Bis(μ-N,N′-di-3-pyridyl-2,6-pyridine-2,6-dicarboxamide-κ2 N:N′)bis[dibrom­ido­mercury(II)] N,N-dimethyl­formamide disolvate
Source: Acta Crystallogr Sect E Struct Rep Online. 2008 Sep 13;64(Pt 10):m1263. doi: 10.1107/S1600536808028754 (PMC2959257; doi:10.1107/S1600536808028754)
Supplement: Supplementary file 1 [file e-64-m1263-sup1.cif]

##############################################################################
###                                                                        ###
###        Electronic paper (Acta Crystallographica Section E)             ###
###                                                                        ###
##############################################################################
#                                                                            #
# This CIF contains the data in a paper accepted for publication in Acta     #
# Crystallographica Section E. It conforms to the requirements of Notes      #
# for Authors for Section E, and has been peer reviewed under the auspices   #
# of the IUCr Commission on Journals.                                        #
#                                                                            #
# Full details of the Crystallographic Information File format               #
# are given in the paper "The Crystallographic Information File (CIF):       #
# a New Standard Archive File for Crystallography" by S. R. Hall, F. H.      #
# Allen and I. D. Brown [Acta Cryst. (1991), A47, 655-685].                  #
#                                                                            #
# The current version of the core CIF dictionary is obtainable from          #
# ftp://ftp.iucr.org/pub/cif_core.dic. The current version number is 2.4.    #
#                                                                            #
# Software is freely available for graphical display of the structure(s) in  #
# this CIF.  For information consult the CIF home page http://www.iucr.org/  #
# cif/home.html                                                              #
#                                                                            #
# This file may be used for bona fide research purposes within the           #
# scientific community so long as proper attribution is given to the journal # 
# article from which it was obtained.                                        #
#                                                                            #
##############################################################################
                                             
data_global
_audit_creation_method     'SHELXL-97'
_journal_date_recd_electronic     2008-08-26
_journal_date_accepted     2008-09-08
_journal_name_full     'Acta Crystallographica, Section E'
_journal_year     2008
_journal_volume     64
_journal_issue     10
_journal_page_first     m1263
_journal_page_last     m1263
_journal_paper_category     QM
_journal_coeditor_code     NG2488
_publ_contact_author_name     'Dr Jie Wu'
_publ_contact_author_address
;
Department of Chemistry
Zhengzhou University
Zhengzhou 450052
People's Republic of China
;
_publ_contact_author_email     'wujie@zzu.edu.cn'
_publ_contact_author_fax     '86 371 67761744'
_publ_contact_author_phone     '86 371 67761744'
_publ_section_title
;\
Bis(\m-<i>N</i>,<i>N</i>'-di-3-pyridylpyridine-2,6-dicarboxamide-\
\k^2^<i>N</i>:<i>N</i>')bis[dibromidomercury(II)]
<i>N</i>,<i>N</i>-dimethylformamide disolvate
;
loop_
    _publ_author_name
    _publ_author_address
    'Li-hua Huang'
;
Department of Chemistry
Zhengzhou University
Zhengzhou 450052
People's Republic of China
;
    'Jie Wu'
;
Department of Chemistry
Zhengzhou University
Zhengzhou 450052
People's Republic of China
;
data_I
_audit_creation_method     SHELXL97
_chemical_name_systematic
;\
Bis(\m-<i>N</i>,<i>N</i>'-di-3-pyridylpyridine-2,6-dicarboxamide-
\k^2^<i>N</i>:<i>N</i>')bis[dibromidomercury(II)]
<i>N</i>,<i>N</i>-dimethylformamide disolvate
;
_chemical_name_common     ?
_chemical_formula_moiety     '[Hg2 Br4 (C17 H13 N5 O2)2] , 2C3 H7 N O'
_chemical_formula_sum     'C40 H40 Br4 Hg2 N12 O6'
_chemical_formula_iupac     '[Hg2 Br4 (C17 H13 N5 O2)2] , 2C3 H7 N O'
_chemical_formula_weight     1505.62
_chemical_melting_point     ?
_symmetry_cell_setting     triclinic
_symmetry_space_group_name_H-M     'P-1'
loop_
    _symmetry_equiv_pos_as_xyz
    'x, y, z'
    '-x, -y, -z'
_cell_length_a     7.7609(16)
_cell_length_b     12.267(3)
_cell_length_c     13.296(3)
_cell_angle_alpha     92.27(3)
_cell_angle_beta     105.82(3)
_cell_angle_gamma     104.07(3)
_cell_volume     1173.7(4)
_cell_formula_units_Z     1
_cell_measurement_reflns_used     3306
_cell_measurement_theta_min     3.2057
_cell_measurement_theta_max     27.4642
_cell_measurement_temperature     293(2)
_exptl_crystal_description     prism
_exptl_crystal_colour     colourless
_exptl_crystal_size_max     0.20
_exptl_crystal_size_mid     0.18
_exptl_crystal_size_min     0.17
_exptl_crystal_density_diffrn     2.130
_exptl_crystal_density_meas     ?
_exptl_crystal_density_method     'not measured'
_exptl_crystal_F_000     712
_exptl_absorpt_coefficient_mu     9.996
_exptl_absorpt_correction_type     multi-scan
_exptl_absorpt_process_details     '(CrystalClear; Rigaku/MSC, 2006)'
_exptl_absorpt_correction_T_min     0.2398
_exptl_absorpt_correction_T_max     0.2813
_exptl_special_details
;
;
_diffrn_ambient_temperature     293(2)
_diffrn_radiation_type     MoK\a
_diffrn_radiation_wavelength     0.71073
_diffrn_radiation_source     'fine-focus sealed tube'
_diffrn_radiation_monochromator     graphite
_diffrn_measurement_device_type     'Rigaku Saturn724'
_diffrn_measurement_method     'dtprofit.ref'
_diffrn_detector_area_resol_mean     28.5714
_diffrn_reflns_number     14249
_diffrn_reflns_av_R_equivalents     0.0318
_diffrn_reflns_av_sigmaI/netI     0.0435
_diffrn_reflns_theta_min     3.21
_diffrn_reflns_theta_max     27.46
_diffrn_reflns_theta_full     27.46
_diffrn_measured_fraction_theta_max     0.994
_diffrn_measured_fraction_theta_full     0.994
_diffrn_reflns_limit_h_min     -10
_diffrn_reflns_limit_h_max     10
_diffrn_reflns_limit_k_min     -15
_diffrn_reflns_limit_k_max     15
_diffrn_reflns_limit_l_min     -17
_diffrn_reflns_limit_l_max     17
_diffrn_standards_number     ?
_diffrn_standards_interval_count     ?
_diffrn_standards_interval_time     ?
_diffrn_standards_decay_%     0
_refine_special_details
;
Refinement of <i>F</i>^2^ against ALL reflections. The weighted <i>R</i>-factor
<i>wR</i> and goodness of fit <i>S</i> are based on <i>F</i>^2^, conventional
<i>R</i>-factors <i>R</i> are based on <i>F</i>, with <i>F</i> set to zero for
negative <i>F</i>^2^. The threshold expression of <i>F</i>^2^ >
\s(<i>F</i>^2^) is used only for calculating <i>R</i>-factors(gt) <i>etc</i>.
and is not relevant to the choice of reflections for refinement.
<i>R</i>-factors based on <i>F</i>^2^ are statistically about twice as large
as those based on <i>F</i>, and <i>R</i>- factors based on ALL data will be
even larger.
;
_reflns_number_total     5337
_reflns_number_gt     4364
_reflns_threshold_expression     I>2\s(I)
_refine_ls_structure_factor_coef     Fsqd
_refine_ls_matrix_type     full
_refine_ls_R_factor_all     0.0491
_refine_ls_R_factor_gt     0.0367
_refine_ls_wR_factor_gt     0.0614
_refine_ls_wR_factor_ref     0.0665
_refine_ls_goodness_of_fit_ref     1.033
_refine_ls_restrained_S_all     1.032
_refine_ls_number_reflns     5337
_refine_ls_number_parameters     299
_refine_ls_number_restraints     2
_refine_ls_hydrogen_treatment     mixed
_refine_ls_weighting_scheme     calc
_refine_ls_weighting_details
               'calc w = 1/[\s^2^(Fo^2^)+(0.0274P)^2^] where P=(Fo^2^+2Fc^2^)/3'
_atom_sites_solution_hydrogens     geom
_atom_sites_solution_primary     direct
_atom_sites_solution_secondary     difmap
_refine_ls_shift/su_max     0.000
_refine_ls_shift/su_mean     0.000
_refine_diff_density_max     0.607
_refine_diff_density_min     -0.707
_refine_ls_extinction_method     none
_refine_ls_extinction_coef     ?
loop_
    _atom_type_symbol
    _atom_type_description
    _atom_type_scat_dispersion_real
    _atom_type_scat_dispersion_imag
    _atom_type_scat_source
    'C' 'C' 0.0033 0.0016
                         'International Tables Vol C Tables 4.2.6.8 and 6.1.1.4'
    'H' 'H' 0.0000 0.0000
                         'International Tables Vol C Tables 4.2.6.8 and 6.1.1.4'
    'N' 'N' 0.0061 0.0033
                         'International Tables Vol C Tables 4.2.6.8 and 6.1.1.4'
    'O' 'O' 0.0106 0.0060
                         'International Tables Vol C Tables 4.2.6.8 and 6.1.1.4'
    'Br' 'Br' -0.2901 2.4595
                         'International Tables Vol C Tables 4.2.6.8 and 6.1.1.4'
    'Hg' 'Hg' -2.3894 9.2266
                         'International Tables Vol C Tables 4.2.6.8 and 6.1.1.4'
_computing_data_collection     'CrystalClear (Rigaku/MSC, 2006)'
_computing_cell_refinement     'CrystalClear (Rigaku/MSC, 2006)'
_computing_data_reduction     'CrystalClear (Rigaku/MSC, 2006)'
_computing_structure_solution     'SHELXS97 (Sheldrick, 2008)'
_computing_structure_refinement     'SHELXL97 (Sheldrick, 2008)'
_computing_molecular_graphics     'SHELXTL (Sheldrick, 2008)'
_computing_publication_material     'SHELXTL (Sheldrick, 2008)'
loop_
    _atom_site_type_symbol
    _atom_site_label
    _atom_site_fract_x
    _atom_site_fract_y
    _atom_site_fract_z
    _atom_site_U_iso_or_equiv
    _atom_site_adp_type
    _atom_site_calc_flag
    _atom_site_refinement_flags
    _atom_site_occupancy
    _atom_site_disorder_assembly
    _atom_site_disorder_group
    Hg Hg1 0.35413(3) 0.143038(15) 0.325732(13) 0.04901(8) Uani d . 1 . .
    Br Br1 0.37301(7) -0.05158(4) 0.27313(4) 0.05602(14) Uani d . 1 . .
    Br Br2 0.63842(7) 0.30874(4) 0.39232(4) 0.06222(15) Uani d . 1 . .
    O O1 0.8838(6) 0.5153(3) 1.1145(3) 0.0790(12) Uani d . 1 . .
    O O2 0.1707(5) 0.0697(3) 0.7966(2) 0.0565(9) Uani d . 1 . .
    N N1 0.8086(5) 0.7906(3) 0.8251(3) 0.0394(8) Uani d . 1 . .
    N N2 0.7259(5) 0.5300(3) 0.9465(3) 0.0399(9) Uani d D 1 . .
    N N3 0.5289(5) 0.3133(3) 0.9248(2) 0.0342(8) Uani d . 1 . .
    N N4 0.3039(5) 0.2237(3) 0.7291(3) 0.0375(8) Uani d D 1 . .
    N N5 0.1886(5) 0.1582(3) 0.4441(3) 0.0388(8) Uani d . 1 . .
    C C1 0.9457(6) 0.8600(4) 0.9012(3) 0.0410(11) Uani d . 1 . .
    H H1 0.9948 0.9335 0.8888 0.049 Uiso calc R 1 . .
    C C2 1.0151(6) 0.8257(4) 0.9966(3) 0.0458(11) Uani d . 1 . .
    H H2 1.1084 0.8766 1.0485 0.055 Uiso calc R 1 . .
    C C3 0.9496(6) 0.7169(4) 1.0172(3) 0.0429(11) Uani d . 1 . .
    H H3 0.9979 0.6935 1.0822 0.051 Uiso calc R 1 . .
    C C4 0.8082(6) 0.6423(3) 0.9377(3) 0.0323(9) Uani d . 1 . .
    C C5 0.7417(6) 0.6847(3) 0.8436(3) 0.0356(10) Uani d . 1 . .
    H H5 0.6454 0.6369 0.7907 0.043 Uiso calc R 1 . .
    C C6 0.7650(6) 0.4739(4) 1.0323(3) 0.0423(11) Uani d . 1 . .
    C C7 0.6516(6) 0.3533(3) 1.0186(3) 0.0376(10) Uani d . 1 . .
    C C8 0.6773(7) 0.2900(4) 1.1030(3) 0.0466(12) Uani d . 1 . .
    H H8 0.7648 0.3211 1.1670 0.056 Uiso calc R 1 . .
    C C9 0.5708(7) 0.1802(4) 1.0900(3) 0.0477(12) Uani d . 1 . .
    H H9 0.5851 0.1356 1.1451 0.057 Uiso calc R 1 . .
    C C10 0.4421(6) 0.1373(4) 0.9935(4) 0.0421(11) Uani d . 1 . .
    H H10 0.3679 0.0633 0.9827 0.050 Uiso calc R 1 . .
    C C11 0.4256(6) 0.2061(3) 0.9135(3) 0.0353(10) Uani d . 1 . .
    C C12 0.2874(6) 0.1602(3) 0.8079(3) 0.0380(10) Uani d . 1 . .
    C C13 0.1959(6) 0.1874(3) 0.6234(3) 0.0352(10) Uani d . 1 . .
    C C14 0.0045(6) 0.1485(3) 0.5954(4) 0.0418(11) Uani d . 1 . .
    H H14 -0.0582 0.1444 0.6462 0.050 Uiso calc R 1 . .
    C C15 -0.0910(6) 0.1160(4) 0.4913(4) 0.0468(12) Uani d . 1 . .
    H H15 -0.2198 0.0901 0.4707 0.056 Uiso calc R 1 . .
    C C16 0.0035(7) 0.1218(4) 0.4176(4) 0.0463(11) Uani d . 1 . .
    H H16 -0.0629 0.0998 0.3472 0.056 Uiso calc R 1 . .
    C C17 0.2825(6) 0.1910(3) 0.5445(3) 0.0343(9) Uani d . 1 . .
    H H17 0.4111 0.2175 0.5627 0.041 Uiso calc R 1 . .
    H H22 0.396(4) 0.283(2) 0.745(3) 0.044(13) Uiso d D 1 . .
    H H21 0.642(4) 0.491(3) 0.8924(19) 0.039(12) Uiso d D 1 . .
    O O3 0.4162(5) 0.5774(3) 0.2838(2) 0.0568(9) Uani d . 1 . .
    N N6 0.1662(6) 0.5374(3) 0.3463(3) 0.0465(10) Uani d . 1 . .
    C C18 -0.0003(7) 0.5662(5) 0.3550(4) 0.0653(15) Uani d . 1 . .
    H H18A -0.0186 0.6282 0.3152 0.098 Uiso calc R 1 . .
    H H18B 0.0132 0.5875 0.4275 0.098 Uiso calc R 1 . .
    H H18C -0.1054 0.5019 0.3280 0.098 Uiso calc R 1 . .
    C C19 0.2125(9) 0.4419(4) 0.3969(4) 0.0719(17) Uani d . 1 . .
    H H19A 0.3199 0.4287 0.3813 0.108 Uiso calc R 1 . .
    H H19B 0.1099 0.3759 0.3715 0.108 Uiso calc R 1 . .
    H H19C 0.2385 0.4576 0.4716 0.108 Uiso calc R 1 . .
    C C20 0.2735(8) 0.5963(4) 0.2962(3) 0.0503(12) Uani d . 1 . .
    H H20A 0.2392 0.6583 0.2671 0.060 Uiso calc R 1 . .
loop_
    _atom_site_aniso_label
    _atom_site_aniso_U_11
    _atom_site_aniso_U_22
    _atom_site_aniso_U_33
    _atom_site_aniso_U_12
    _atom_site_aniso_U_13
    _atom_site_aniso_U_23
    Hg1 0.06762(15) 0.04080(12) 0.03641(11) 0.01450(9) 0.01118(9) 0.00594(8)
    Br1 0.0631(3) 0.0433(3) 0.0679(3) 0.0189(2) 0.0251(3) 0.0047(2)
    Br2 0.0546(3) 0.0547(3) 0.0623(3) 0.0063(3) 0.0000(3) 0.0042(3)
    O1 0.105(3) 0.053(2) 0.039(2) -0.011(2) -0.016(2) 0.0158(17)
    O2 0.067(2) 0.0389(18) 0.049(2) -0.0133(17) 0.0173(17) 0.0083(16)
    N1 0.044(2) 0.035(2) 0.0344(19) 0.0063(17) 0.0071(17) 0.0039(16)
    N2 0.047(2) 0.037(2) 0.0269(19) 0.0029(18) 0.0026(17) 0.0033(17)
    N3 0.041(2) 0.0331(19) 0.0315(19) 0.0101(16) 0.0143(16) 0.0078(16)
    N4 0.042(2) 0.0298(19) 0.034(2) -0.0031(17) 0.0113(17) 0.0018(16)
    N5 0.048(2) 0.0330(19) 0.0318(19) 0.0080(17) 0.0082(17) 0.0027(16)
    C1 0.044(3) 0.031(2) 0.045(3) 0.004(2) 0.013(2) 0.005(2)
    C2 0.045(3) 0.043(3) 0.036(2) -0.002(2) 0.001(2) 0.001(2)
    C3 0.044(3) 0.040(3) 0.035(2) 0.006(2) 0.001(2) 0.004(2)
    C4 0.036(2) 0.031(2) 0.028(2) 0.0082(18) 0.0086(18) 0.0045(17)
    C5 0.040(3) 0.033(2) 0.027(2) 0.0048(19) 0.0043(19) 0.0013(18)
    C6 0.052(3) 0.040(3) 0.030(2) 0.010(2) 0.005(2) 0.010(2)
    C7 0.046(3) 0.038(2) 0.033(2) 0.013(2) 0.014(2) 0.011(2)
    C8 0.056(3) 0.051(3) 0.036(2) 0.014(2) 0.016(2) 0.012(2)
    C9 0.060(3) 0.048(3) 0.038(3) 0.014(2) 0.018(2) 0.018(2)
    C10 0.052(3) 0.034(2) 0.050(3) 0.013(2) 0.027(2) 0.012(2)
    C11 0.044(3) 0.030(2) 0.036(2) 0.0066(19) 0.021(2) 0.0063(18)
    C12 0.044(3) 0.032(2) 0.042(3) 0.009(2) 0.020(2) 0.004(2)
    C13 0.039(3) 0.027(2) 0.038(2) 0.0062(18) 0.011(2) 0.0052(18)
    C14 0.041(3) 0.033(2) 0.054(3) 0.010(2) 0.018(2) 0.006(2)
    C15 0.040(3) 0.032(2) 0.060(3) 0.007(2) 0.003(2) 0.004(2)
    C16 0.057(3) 0.033(2) 0.042(3) 0.014(2) 0.000(2) 0.004(2)
    C17 0.036(2) 0.032(2) 0.032(2) 0.0054(18) 0.0080(19) 0.0023(18)
    O3 0.059(2) 0.053(2) 0.052(2) -0.0049(18) 0.0235(18) 0.0038(17)
    N6 0.058(3) 0.038(2) 0.044(2) 0.0050(19) 0.021(2) 0.0033(18)
    C18 0.063(4) 0.070(4) 0.063(4) 0.018(3) 0.022(3) -0.010(3)
    C19 0.104(5) 0.049(3) 0.080(4) 0.024(3) 0.048(4) 0.023(3)
    C20 0.065(3) 0.041(3) 0.036(3) 0.002(3) 0.010(3) 0.000(2)
_geom_special_details
;
All e.s.d.'s (except the e.s.d. in the dihedral angle between two l.s. planes)
are estimated using the full covariance matrix. The cell e.s.d.'s are taken
into account individually in the estimation of e.s.d.'s in distances, angles
and torsion angles; correlations between e.s.d.'s in cell parameters are only
used when they are defined by crystal symmetry. An approximate (isotropic)
treatment of cell e.s.d.'s is used for estimating e.s.d.'s involving l.s.
planes.
;
loop_
    _geom_bond_atom_site_label_1
    _geom_bond_atom_site_label_2
    _geom_bond_site_symmetry_2
    _geom_bond_distance
    _geom_bond_publ_flag
    Hg1 N5 . 2.315(3) ?
    Hg1 N1 2_666 2.351(3) ?
    Hg1 Br1 . 2.5108(8) ?
    Hg1 Br2 . 2.5289(12) ?
    O1 C6 . 1.218(5) ?
    O2 C12 . 1.225(5) ?
    N1 C5 . 1.335(5) ?
    N1 C1 . 1.337(5) ?
    N1 Hg1 2_666 2.351(3) ?
    N2 C6 . 1.357(5) ?
    N2 C4 . 1.394(5) ?
    N2 H21 . 0.856(10) ?
    N3 C7 . 1.334(5) ?
    N3 C11 . 1.342(5) ?
    N4 C12 . 1.346(5) ?
    N4 C13 . 1.414(5) ?
    N4 H22 . 0.859(10) ?
    N5 C17 . 1.326(5) ?
    N5 C16 . 1.337(6) ?
    C1 C2 . 1.361(6) ?
    C1 H1 . 0.9300 ?
    C2 C3 . 1.374(6) ?
    C2 H2 . 0.9300 ?
    C3 C4 . 1.401(5) ?
    C3 H3 . 0.9300 ?
    C4 C5 . 1.390(5) ?
    C5 H5 . 0.9300 ?
    C6 C7 . 1.502(6) ?
    C7 C8 . 1.386(6) ?
    C8 C9 . 1.374(6) ?
    C8 H8 . 0.9300 ?
    C9 C10 . 1.383(6) ?
    C9 H9 . 0.9300 ?
    C10 C11 . 1.382(6) ?
    C10 H10 . 0.9300 ?
    C11 C12 . 1.503(6) ?
    C13 C14 . 1.384(6) ?
    C13 C17 . 1.389(5) ?
    C14 C15 . 1.369(6) ?
    C14 H14 . 0.9300 ?
    C15 C16 . 1.370(6) ?
    C15 H15 . 0.9300 ?
    C16 H16 . 0.9300 ?
    C17 H17 . 0.9300 ?
    O3 C20 . 1.236(6) ?
    N6 C20 . 1.306(6) ?
    N6 C19 . 1.446(6) ?
    N6 C18 . 1.452(6) ?
    C18 H18A . 0.9600 ?
    C18 H18B . 0.9600 ?
    C18 H18C . 0.9600 ?
    C19 H19A . 0.9600 ?
    C19 H19B . 0.9600 ?
    C19 H19C . 0.9600 ?
    C20 H20A . 0.9300 ?
loop_
    _geom_angle_atom_site_label_1
    _geom_angle_atom_site_label_2
    _geom_angle_atom_site_label_3
    _geom_angle_site_symmetry_1
    _geom_angle_site_symmetry_3
    _geom_angle
    _geom_angle_publ_flag
    N5 Hg1 N1 . 2_666 103.47(12) ?
    N5 Hg1 Br1 . . 117.00(9) ?
    N1 Hg1 Br1 2_666 . 107.93(9) ?
    N5 Hg1 Br2 . . 102.81(9) ?
    N1 Hg1 Br2 2_666 . 100.41(9) ?
    Br1 Hg1 Br2 . . 122.54(3) ?
    C5 N1 C1 . . 118.4(4) ?
    C5 N1 Hg1 . 2_666 118.6(3) ?
    C1 N1 Hg1 . 2_666 122.0(3) ?
    C6 N2 C4 . . 126.9(4) ?
    C6 N2 H21 . . 116(3) ?
    C4 N2 H21 . . 118(3) ?
    C7 N3 C11 . . 117.1(3) ?
    C12 N4 C13 . . 122.6(4) ?
    C12 N4 H22 . . 116(3) ?
    C13 N4 H22 . . 121(3) ?
    C17 N5 C16 . . 118.9(4) ?
    C17 N5 Hg1 . . 118.2(3) ?
    C16 N5 Hg1 . . 122.4(3) ?
    N1 C1 C2 . . 121.6(4) ?
    N1 C1 H1 . . 119.2 ?
    C2 C1 H1 . . 119.2 ?
    C1 C2 C3 . . 121.0(4) ?
    C1 C2 H2 . . 119.5 ?
    C3 C2 H2 . . 119.5 ?
    C2 C3 C4 . . 118.2(4) ?
    C2 C3 H3 . . 120.9 ?
    C4 C3 H3 . . 120.9 ?
    C5 C4 N2 . . 117.6(4) ?
    C5 C4 C3 . . 117.2(4) ?
    N2 C4 C3 . . 125.2(4) ?
    N1 C5 C4 . . 123.5(4) ?
    N1 C5 H5 . . 118.2 ?
    C4 C5 H5 . . 118.2 ?
    O1 C6 N2 . . 124.0(4) ?
    O1 C6 C7 . . 121.1(4) ?
    N2 C6 C7 . . 114.9(4) ?
    N3 C7 C8 . . 123.5(4) ?
    N3 C7 C6 . . 117.3(3) ?
    C8 C7 C6 . . 119.2(4) ?
    C9 C8 C7 . . 118.7(4) ?
    C9 C8 H8 . . 120.7 ?
    C7 C8 H8 . . 120.7 ?
    C8 C9 C10 . . 118.8(4) ?
    C8 C9 H9 . . 120.6 ?
    C10 C9 H9 . . 120.6 ?
    C11 C10 C9 . . 118.8(4) ?
    C11 C10 H10 . . 120.6 ?
    C9 C10 H10 . . 120.6 ?
    N3 C11 C10 . . 123.1(4) ?
    N3 C11 C12 . . 117.5(3) ?
    C10 C11 C12 . . 119.4(4) ?
    O2 C12 N4 . . 123.6(4) ?
    O2 C12 C11 . . 120.7(4) ?
    N4 C12 C11 . . 115.7(4) ?
    C14 C13 C17 . . 118.3(4) ?
    C14 C13 N4 . . 122.0(4) ?
    C17 C13 N4 . . 119.8(4) ?
    C15 C14 C13 . . 118.7(4) ?
    C15 C14 H14 . . 120.7 ?
    C13 C14 H14 . . 120.7 ?
    C14 C15 C16 . . 119.9(4) ?
    C14 C15 H15 . . 120.0 ?
    C16 C15 H15 . . 120.0 ?
    N5 C16 C15 . . 121.8(4) ?
    N5 C16 H16 . . 119.1 ?
    C15 C16 H16 . . 119.1 ?
    N5 C17 C13 . . 122.5(4) ?
    N5 C17 H17 . . 118.8 ?
    C13 C17 H17 . . 118.8 ?
    C20 N6 C19 . . 120.5(4) ?
    C20 N6 C18 . . 121.7(4) ?
    C19 N6 C18 . . 117.7(4) ?
    N6 C18 H18A . . 109.5 ?
    N6 C18 H18B . . 109.5 ?
    H18A C18 H18B . . 109.5 ?
    N6 C18 H18C . . 109.5 ?
    H18A C18 H18C . . 109.5 ?
    H18B C18 H18C . . 109.5 ?
    N6 C19 H19A . . 109.5 ?
    N6 C19 H19B . . 109.5 ?
    H19A C19 H19B . . 109.5 ?
    N6 C19 H19C . . 109.5 ?
    H19A C19 H19C . . 109.5 ?
    H19B C19 H19C . . 109.5 ?
    O3 C20 N6 . . 126.2(5) ?
    O3 C20 H20A . . 116.9 ?
    N6 C20 H20A . . 116.9 ?
loop_
    _geom_torsion_atom_site_label_1
    _geom_torsion_atom_site_label_2
    _geom_torsion_atom_site_label_3
    _geom_torsion_atom_site_label_4
    _geom_torsion_site_symmetry_1
    _geom_torsion_site_symmetry_2
    _geom_torsion_site_symmetry_3
    _geom_torsion_site_symmetry_4
    _geom_torsion
    _geom_torsion_publ_flag
    N1 Hg1 N5 C17 2_666 . . . -141.8(3) ?
    Br1 Hg1 N5 C17 . . . . 99.7(3) ?
    Br2 Hg1 N5 C17 . . . . -37.6(3) ?
    N1 Hg1 N5 C16 2_666 . . . 46.8(3) ?
    Br1 Hg1 N5 C16 . . . . -71.7(3) ?
    Br2 Hg1 N5 C16 . . . . 151.0(3) ?
    C5 N1 C1 C2 . . . . -1.1(6) ?
    Hg1 N1 C1 C2 2_666 . . . 167.2(3) ?
    N1 C1 C2 C3 . . . . 1.6(7) ?
    C1 C2 C3 C4 . . . . -0.5(7) ?
    C6 N2 C4 C5 . . . . -177.3(4) ?
    C6 N2 C4 C3 . . . . 0.9(7) ?
    C2 C3 C4 C5 . . . . -1.1(6) ?
    C2 C3 C4 N2 . . . . -179.4(4) ?
    C1 N1 C5 C4 . . . . -0.7(6) ?
    Hg1 N1 C5 C4 2_666 . . . -169.4(3) ?
    N2 C4 C5 N1 . . . . -179.9(4) ?
    C3 C4 C5 N1 . . . . 1.8(6) ?
    C4 N2 C6 O1 . . . . -1.7(8) ?
    C4 N2 C6 C7 . . . . 179.3(4) ?
    C11 N3 C7 C8 . . . . 0.4(6) ?
    C11 N3 C7 C6 . . . . -178.9(4) ?
    O1 C6 C7 N3 . . . . -177.7(4) ?
    N2 C6 C7 N3 . . . . 1.3(6) ?
    O1 C6 C7 C8 . . . . 3.0(7) ?
    N2 C6 C7 C8 . . . . -178.0(4) ?
    N3 C7 C8 C9 . . . . -0.2(7) ?
    C6 C7 C8 C9 . . . . 179.1(4) ?
    C7 C8 C9 C10 . . . . -0.1(7) ?
    C8 C9 C10 C11 . . . . 0.2(7) ?
    C7 N3 C11 C10 . . . . -0.3(6) ?
    C7 N3 C11 C12 . . . . -179.8(3) ?
    C9 C10 C11 N3 . . . . 0.0(6) ?
    C9 C10 C11 C12 . . . . 179.5(4) ?
    C13 N4 C12 O2 . . . . -4.8(7) ?
    C13 N4 C12 C11 . . . . 174.0(4) ?
    N3 C11 C12 O2 . . . . -169.3(4) ?
    C10 C11 C12 O2 . . . . 11.2(6) ?
    N3 C11 C12 N4 . . . . 11.9(6) ?
    C10 C11 C12 N4 . . . . -167.7(4) ?
    C12 N4 C13 C14 . . . . 51.7(6) ?
    C12 N4 C13 C17 . . . . -128.8(4) ?
    C17 C13 C14 C15 . . . . -0.4(6) ?
    N4 C13 C14 C15 . . . . 179.2(4) ?
    C13 C14 C15 C16 . . . . 0.5(6) ?
    C17 N5 C16 C15 . . . . -1.0(6) ?
    Hg1 N5 C16 C15 . . . . 170.4(3) ?
    C14 C15 C16 N5 . . . . 0.2(7) ?
    C16 N5 C17 C13 . . . . 1.0(6) ?
    Hg1 N5 C17 C13 . . . . -170.7(3) ?
    C14 C13 C17 N5 . . . . -0.3(6) ?
    N4 C13 C17 N5 . . . . -179.9(4) ?
    C19 N6 C20 O3 . . . . 2.1(7) ?
    C18 N6 C20 O3 . . . . -179.2(5) ?
loop_
    _geom_hbond_atom_site_label_D
    _geom_hbond_atom_site_label_H
    _geom_hbond_atom_site_label_A
    _geom_hbond_site_symmetry_A
    _geom_hbond_distance_DH
    _geom_hbond_distance_HA
    _geom_hbond_distance_DA
    _geom_hbond_angle_DHA
    N4 H22 O3 2_666 0.859(10) 2.08(2) 2.891(5) 157(4)
    N2 H21 O3 2_666 0.856(10) 2.34(2) 3.076(5) 144(3)
    N2 H21 N3 . 0.856(10) 2.25(4) 2.685(5) 111(3)
