# Supplementary material for: Bis(μ-N,N′-di-3-pyridyl-2,6-pyridine-2,6-dicarboxamide-κ2 N:N′)bis[dibrom­ido­mercury(II)] N,N-dimethyl­formamide disolvate
Source: Acta Crystallogr Sect E Struct Rep Online. 2008 Sep 13;64(Pt 10):m1263. doi: 10.1107/S1600536808028754 (PMC2959257; doi:10.1107/S1600536808028754)
Supplement: Supplementary file 2 [file e-64-m1263-Isup2.hkl]

# 
# h,k,l, Fc-squared, Fo-squared, sigma(Fo-squared) and status flag 
# 
data_I 
_shelx_title ' a in P-1' 
_shelx_refln_list_code          4 
_shelx_F_calc_maximum      225.46 
_exptl_crystal_F_000       712.00 
_reflns_d_resolution_high  0.7705 
 
loop_ 
 _symmetry_equiv_pos_as_xyz 
 'x, y, z' 
 '-x, -y, -z' 
 
_cell_length_a     7.7609 
_cell_length_b    12.2671 
_cell_length_c    13.2958 
_cell_angle_alpha  92.270 
_cell_angle_beta  105.824 
_cell_angle_gamma 104.071 
 
_shelx_F_squared_multiplier     1.000 
 
loop_ 
 _refln_index_h 
 _refln_index_k 
 _refln_index_l 
 _refln_F_squared_calc 
 _refln_F_squared_meas 
 _refln_F_squared_sigma 
 _refln_observed_status 
   2   0   0     4878.94     4616.08     45.82 o 
   3   0   0    29618.90    28578.26    275.41 o 
   4   0   0    12151.60    12115.63    146.89 o 
   5   0   0     2331.91     2314.29     72.86 o 
   6   0   0     1817.22     1734.86     52.56 o 
   7   0   0     1574.70     1731.41    130.91 o 
   8   0   0      265.85      334.03     50.79 o 
   9   0   0        0.28       51.49     23.70 o 
  -9   1   0       10.90      151.27     64.53 o 
  -8   1   0       41.31       17.98     16.80 o 
  -7   1   0       53.61       50.89     25.34 o 
  -6   1   0      687.64      683.19     43.54 o 
  -5   1   0       99.21      130.75     22.32 o 
  -4   1   0     2794.72     2869.66     51.55 o 
  -3   1   0     3186.55     3096.00     36.98 o 
  -2   1   0      409.78      435.77     12.32 o 
   1   1   0    24214.80    22936.86    178.55 o 
   2   1   0      286.00      265.89      9.91 o 
   3   1   0     9579.90     9691.80     92.92 o 
   4   1   0     5299.30     5216.14    118.46 o 
   5   1   0      840.78      787.47     42.33 o 
   6   1   0      178.14      184.28     28.84 o 
   7   1   0      863.79      839.46    100.48 o 
   8   1   0       34.94       85.73     25.19 o 
   9   1   0       19.64       41.65     41.29 o 
  -9   2   0       57.71       46.21     52.50 o 
  -8   2   0      139.46      114.95     53.78 o 
  -7   2   0      556.07      567.38     65.62 o 
  -6   2   0      127.18      132.97     23.58 o 
  -5   2   0     3486.35     3567.26     80.00 o 
  -4   2   0     1381.15     1301.94     37.90 o 
  -3   2   0       83.45       91.98     11.30 o 
  -2   2   0    21432.87    21228.45    160.40 o 
   0   2   0     3248.54     3119.16     28.42 o 
   1   2   0    13570.30    13005.67    100.62 o 
   2   2   0    19001.36    18952.64    132.89 o 
   3   2   0     4646.56     4597.48     50.94 o 
   4   2   0      713.75      710.81     42.48 o 
   5   2   0     3569.69     3651.83     85.27 o 
   6   2   0     1374.14     1440.90     70.76 o 
   7   2   0       16.69       36.49     17.73 o 
   8   2   0      283.09      281.34     56.45 o 
  -9   3   0        0.23       25.80     44.26 o 
  -8   3   0       23.46       39.96     35.87 o 
  -7   3   0       95.26      107.40     29.55 o 
  -6   3   0      122.42      181.18     45.05 o 
  -5   3   0      693.78      706.35     41.05 o 
  -4   3   0      556.55      526.68     30.93 o 
  -3   3   0     1385.30     1402.98     24.39 o 
  -2   3   0        9.08       22.96      7.00 o 
  -1   3   0      210.87      243.42      9.56 o 
   0   3   0    19858.29    19136.17    226.55 o 
   1   3   0      969.72      992.09     17.77 o 
   2   3   0     1361.63     1272.08     21.13 o 
   3   3   0      718.33      731.51     35.08 o 
   4   3   0      105.09      135.95     23.26 o 
   5   3   0      529.58      543.30     54.47 o 
   6   3   0      278.80      244.38     42.57 o 
   7   3   0      123.25       89.31     27.71 o 
   8   3   0      153.51      114.17     51.66 o 
  -9   4   0      341.46      308.08    109.73 o 
  -8   4   0      129.69      139.70     32.00 o 
  -7   4   0      652.29      735.77     80.51 o 
  -6   4   0     5148.40     5562.07    114.46 o 
  -5   4   0     3289.20     3178.33     93.95 o 
  -4   4   0       86.98       78.75     17.87 o 
  -3   4   0    16844.01    16727.50    183.47 o 
  -2   4   0    21776.82    20757.63    175.60 o 
  -1   4   0    11502.76    11523.42    105.52 o 
   0   4   0    14563.85    14510.32    102.54 o 
   1   4   0    29401.56    28692.09    310.91 o 
   2   4   0    15908.59    16505.58    174.48 o 
   3   4   0      583.63      566.49     52.40 o 
   4   4   0     3754.39     3730.15     67.40 o 
   5   4   0     3335.10     3549.75    115.15 o 
   6   4   0       73.26       61.31     18.29 o 
   7   4   0      161.16      121.41     25.06 o 
   8   4   0      228.63      167.20     54.57 o 
  -9   5   0      172.64      308.12     75.20 o 
  -8   5   0        3.88       18.32     29.85 o 
  -7   5   0      673.51      744.09     52.37 o 
  -6   5   0     3740.74     3665.38     85.80 o 
  -5   5   0     4865.40     5066.12    149.05 o 
  -4   5   0      332.14      346.05     22.52 o 
  -3   5   0     9610.92     9362.56    122.65 o 
  -2   5   0    16694.54    16610.36    133.08 o 
  -1   5   0     9047.82     8970.22     84.89 o 
   0   5   0     5614.06     5574.15     57.79 o 
   1   5   0    15325.03    15084.83    232.61 o 
   2   5   0    10930.31    11111.53    161.64 o 
   3   5   0        0.81       29.21     14.99 o 
   4   5   0     2543.11     2604.44     84.76 o 
   5   5   0     1475.30     1596.42     51.98 o 
   6   5   0      306.89      346.46     52.71 o 
   7   5   0      242.71      247.67     62.66 o 
   8   5   0      251.85      138.33     47.39 o 
  -9   6   0       89.11      119.91     43.52 o 
  -8   6   0      161.84      101.49     52.21 o 
  -7   6   0      193.14      166.79     43.91 o 
  -6   6   0       35.49       39.81     22.14 o 
  -5   6   0     1574.70     1587.22     47.21 o 
  -4   6   0     4814.53     4842.50    126.89 o 
  -3   6   0      191.71      172.32     22.60 o 
  -2   6   0     4152.48     4132.91     68.96 o 
  -1   6   0     8348.02     8338.88     80.02 o 
   0   6   0    10423.54    10872.54    111.01 o 
   1   6   0       41.65       18.78      7.45 o 
   2   6   0     7044.00     7093.72    101.64 o 
   3   6   0     4524.44     4575.28    118.84 o 
   4   6   0       11.81       17.33     20.23 o 
   5   6   0      153.53      192.96     38.92 o 
   6   6   0      760.28      748.06     67.19 o 
   7   6   0      235.64      188.71     54.08 o 
  -9   7   0       10.88       39.58     27.55 o 
  -8   7   0      226.86      121.40     64.40 o 
  -7   7   0      388.44      420.60     89.56 o 
  -6   7   0       14.10       43.04     29.75 o 
  -5   7   0     1018.63     1076.61     59.68 o 
  -4   7   0     1534.22     1462.08     57.76 o 
  -3   7   0     1835.29     1882.66     68.46 o 
  -2   7   0     4213.61     4366.55    102.48 o 
  -1   7   0     4179.04     4092.38     82.27 o 
   0   7   0     8112.30     8040.04     97.86 o 
   1   7   0      427.25      473.86     22.53 o 
   2   7   0     1907.33     1761.79    125.58 o 
   3   7   0     8408.63     8721.13    164.47 o 
   4   7   0      577.79      619.79     68.17 o 
   5   7   0      255.44      272.87     57.83 o 
   6   7   0      749.58      833.73     82.28 o 
   7   7   0      136.57      138.59     48.04 o 
  -9   8   0      227.72      240.46     77.64 o 
  -8   8   0      348.97      182.45     74.12 o 
  -7   8   0       30.15       26.36     17.93 o 
  -6   8   0      515.58      528.34     53.48 o 
  -5   8   0     2127.06     2314.64    184.42 o 
  -4   8   0      611.97      610.20     55.69 o 
  -3   8   0      576.04      633.45     37.72 o 
  -2   8   0      661.83      655.36     61.39 o 
  -1   8   0     1982.60     1842.02     74.70 o 
   0   8   0      556.60      551.10     41.47 o 
   1   8   0       68.58       57.14     21.56 o 
   2   8   0      565.83      586.66     52.20 o 
   3   8   0        9.35        3.76     14.56 o 
   4   8   0      167.75      179.96     30.81 o 
   5   8   0        6.80       25.48     18.10 o 
   6   8   0       48.44       97.17     32.50 o 
  -9   9   0      265.57      210.36     86.76 o 
  -8   9   0      600.04      510.43    115.87 o 
  -7   9   0      332.35      327.00     63.70 o 
  -6   9   0      324.64      419.63     64.39 o 
  -5   9   0     3362.27     3580.34    108.98 o 
  -4   9   0     4126.33     4303.35     95.37 o 
  -3   9   0       53.60       64.62     21.83 o 
  -2   9   0     6647.86     7000.44    134.43 o 
  -1   9   0     7317.52     7370.53    149.45 o 
   0   9   0     1308.15     1260.92     45.12 o 
   1   9   0     1535.80     1387.77    133.33 o 
   2   9   0     4751.74     4763.27    119.41 o 
   3   9   0     1969.14     1946.51     89.85 o 
   4   9   0       48.84       65.78     18.92 o 
   5   9   0      278.40      330.98     97.23 o 
   6   9   0      237.66      243.31     49.04 o 
  -8  10   0      231.71      237.22     62.90 o 
  -7  10   0      599.15      396.04     91.74 o 
  -6  10   0      226.76      190.26     32.87 o 
  -5  10   0      885.75      945.34     68.37 o 
  -4  10   0     2877.75     2886.03    104.97 o 
  -3  10   0     2254.05     2321.27     74.23 o 
  -2  10   0      132.00      139.34     31.19 o 
  -1  10   0     1939.16     2012.18     59.12 o 
   0  10   0     3275.17     3327.14     92.23 o 
   1  10   0      304.07      336.05     38.20 o 
   2  10   0      613.48      524.01     56.88 o 
   3  10   0      817.19      774.62     51.27 o 
   4  10   0      225.99      291.30     65.33 o 
   5  10   0       20.03       53.36     27.39 o 
  -8  11   0       64.16       22.60     34.48 o 
  -7  11   0      505.32      376.12     86.56 o 
  -6  11   0      677.40      787.13     84.83 o 
  -5  11   0       41.92       47.62     21.61 o 
  -4  11   0     1878.43     1915.65     55.15 o 
  -3  11   0     4553.73     4653.74    120.77 o 
  -2  11   0      459.37      559.60     35.65 o 
  -1  11   0      844.70     1044.46    134.53 o 
   0  11   0     5324.58     5598.47    123.30 o 
   1  11   0     3887.43     3896.59    143.83 o 
   2  11   0       46.79       56.19     18.03 o 
   3  11   0     1335.55     1461.94     60.92 o 
   4  11   0      968.63      899.90    110.02 o 
  -8  12   0        6.73       42.15     20.50 o 
  -7  12   0       21.43       31.42     21.51 o 
  -6  12   0       41.62       42.31     28.35 o 
  -5  12   0       57.25       53.14     23.40 o 
  -4  12   0        0.16       19.69     15.31 o 
  -3  12   0      761.36      773.56     47.18 o 
  -2  12   0      534.45      659.58     77.67 o 
  -1  12   0       27.80       27.16     18.41 o 
   0  12   0      837.31      851.93     67.00 o 
   1  12   0      754.84      712.71     64.73 o 
   2  12   0      120.91       93.04     38.43 o 
   3  12   0       30.23       28.74     36.08 o 
   4  12   0      336.02      251.38     85.86 o 
  -7  13   0      313.29      244.91     71.74 o 
  -6  13   0       47.95       46.44     27.03 o 
  -5  13   0       35.21       50.14     27.22 o 
  -4  13   0      379.73      380.40     61.86 o 
  -3  13   0      211.48      193.75     61.17 o 
  -2  13   0        9.30       13.94     15.52 o 
  -1  13   0     1191.51     1210.19     80.31 o 
   0  13   0      700.73      710.83     65.96 o 
   1  13   0        5.62       21.20     31.56 o 
   2  13   0      367.72      345.31     94.93 o 
   3  13   0      299.11      382.34     63.02 o 
  -6  14   0      418.78      283.53     69.88 o 
  -5  14   0        1.01       27.27     20.02 o 
  -4  14   0      410.00      414.43     90.50 o 
  -3  14   0      687.52      696.50     79.34 o 
  -2  14   0       97.05       73.92     19.54 o 
  -1  14   0       69.86       69.27     49.47 o 
   0  14   0      684.77      510.21    126.91 o 
   1  14   0      206.20      111.11     72.02 o 
   2  14   0        0.66       31.75     34.02 o 
  -5  15   0      366.56      293.72     55.81 o 
  -4  15   0        0.09       32.04     15.63 o 
  -3  15   0      957.18      882.73     91.17 o 
  -2  15   0     1030.90      857.15     98.29 o 
  -1  15   0      361.75      211.95     57.86 o 
   0  15   0      199.69      140.24     30.20 o 
   0 -15   1      271.10      238.49     61.43 o 
   1 -15   1     1322.32     1395.55    121.72 o 
   2 -15   1      738.11      715.07     56.85 o 
   3 -15   1        0.50       10.97     22.01 o 
   4 -15   1     1282.27     1253.32    114.17 o 
   5 -15   1     1121.69     1152.84    135.55 o 
  -2 -14   1      169.95      122.92     47.39 o 
  -1 -14   1      137.28       96.33     54.96 o 
   0 -14   1       80.08       38.10     29.19 o 
   1 -14   1      431.93      383.16    109.36 o 
   2 -14   1      373.53      329.95     76.15 o 
   3 -14   1      255.95      246.36     40.07 o 
   4 -14   1      335.77      314.18     55.14 o 
   5 -14   1      587.98      579.80     94.07 o 
   6 -14   1      281.35      222.47     55.64 o 
  -3 -13   1      196.92      150.00     46.38 o 
  -2 -13   1      193.87      123.25     47.42 o 
  -1 -13   1      143.13      130.91     43.65 o 
   0 -13   1      737.86      726.85    124.04 o 
   1 -13   1      247.31      288.02     42.91 o 
   2 -13   1       16.29       24.01     17.61 o 
   3 -13   1      723.58      827.30    117.07 o 
   4 -13   1      963.23     1017.11     67.91 o 
   5 -13   1      106.02       67.72     20.31 o 
   6 -13   1      396.70      339.77     52.98 o 
   7 -13   1      112.18       89.75     27.71 o 
  -4 -12   1       56.15       46.86     32.04 o 
  -3 -12   1      358.99      358.91    100.38 o 
  -2 -12   1      258.06      205.42     47.95 o 
  -1 -12   1        9.63       18.34     13.94 o 
   0 -12   1      497.57      424.94     58.04 o 
   1 -12   1     1200.73     1275.14     58.08 o 
   2 -12   1       39.14       77.61     22.82 o 
   3 -12   1      113.62      137.58     25.84 o 
   4 -12   1      412.11      377.54     58.01 o 
   5 -12   1      418.89      373.14     80.04 o 
   6 -12   1       19.47       28.33     21.59 o 
   7 -12   1      189.76      180.07     38.80 o 
  -5 -11   1      487.42      525.82     70.53 o 
  -4 -11   1      394.72      217.48     66.06 o 
  -3 -11   1        1.43       25.09     27.22 o 
  -2 -11   1     1736.36     1746.33     77.14 o 
  -1 -11   1     3550.57     3669.75    123.85 o 
   0 -11   1      865.47      870.45     42.78 o 
   1 -11   1     2147.33     2241.55     81.43 o 
   2 -11   1     4267.85     4448.81    154.29 o 
   3 -11   1     4448.18     4671.24    118.25 o 
   4 -11   1        2.29       40.48     18.51 o 
   5 -11   1      678.68      626.11     99.44 o 
   6 -11   1     1532.66     1559.06     89.89 o 
   7 -11   1      101.29       59.11     28.30 o 
   8 -11   1       13.68       32.22     23.89 o 
  -5 -10   1      723.44      799.26     99.31 o 
  -4 -10   1      653.65      513.42    113.52 o 
  -3 -10   1      152.34      110.92     30.43 o 
  -2 -10   1     2158.54     2067.09     94.43 o 
  -1 -10   1     4557.89     4723.36    113.71 o 
   0 -10   1     2319.24     2368.60     67.54 o 
   1 -10   1     2187.50     2153.53     81.05 o 
   2 -10   1     7459.11     7726.17    144.09 o 
   3 -10   1     4969.01     5173.64    113.38 o 
   4 -10   1      215.23      220.88     34.49 o 
   5 -10   1     1112.44     1196.24     95.78 o 
   6 -10   1     3027.36     3094.39    159.43 o 
   7 -10   1      465.83      429.59     82.38 o 
   8 -10   1       28.72       39.69     51.84 o 
  -6  -9   1      139.61      126.51     42.11 o 
  -5  -9   1       18.22       82.14     38.87 o 
  -4  -9   1      208.48      214.59     42.74 o 
  -3  -9   1      265.54      264.66     39.67 o 
  -2  -9   1      269.58      294.70     42.62 o 
  -1  -9   1      848.78      820.50     27.53 o 
   0  -9   1     2013.98     2132.94     89.40 o 
   1  -9   1     2517.35     2519.09    147.72 o 
   2  -9   1      369.25      402.86     54.71 o 
   3  -9   1     1686.22     1820.61     98.91 o 
   4  -9   1     1148.14     1211.47     63.23 o 
   5  -9   1      197.67      215.40     39.99 o 
   6  -9   1      215.32      195.31     45.57 o 
   7  -9   1      453.90      393.75     68.12 o 
   8  -9   1       56.65       79.76     28.18 o 
  -6  -8   1      383.87      342.56     61.79 o 
  -5  -8   1      671.66      683.43     47.80 o 
  -4  -8   1      285.44      287.67     48.16 o 
  -3  -8   1      832.80      830.04     53.60 o 
  -2  -8   1     2685.66     2779.34     73.88 o 
  -1  -8   1      691.47      664.29     28.23 o 
   0  -8   1     1813.26     1717.10     47.11 o 
   1  -8   1     6726.48     7110.29    122.30 o 
   2  -8   1      270.23      255.66     34.68 o 
   3  -8   1      375.63      399.59     52.24 o 
   4  -8   1     3609.47     3618.91     93.86 o 
   5  -8   1     1866.72     2003.92     75.46 o 
   6  -8   1        9.00       21.81     18.67 o 
   7  -8   1      907.27      942.60     76.12 o 
   8  -8   1      166.60      122.66     53.02 o 
   9  -8   1        3.32       31.43     25.53 o 
  -7  -7   1      232.02      246.56     50.68 o 
  -6  -7   1      200.36      171.61     31.96 o 
  -5  -7   1      317.59      326.17     56.33 o 
  -4  -7   1     1347.87     1310.77     52.25 o 
  -3  -7   1      263.30      273.58     38.07 o 
  -2  -7   1       30.35       41.97     10.64 o 
  -1  -7   1     3171.62     3073.92     71.23 o 
   0  -7   1     6155.40     6241.31     73.76 o 
   1  -7   1      387.19      398.57     26.35 o 
   2  -7   1      701.68      691.57     47.44 o 
   3  -7   1     1737.55     1675.89     50.00 o 
   4  -7   1     1056.86     1040.05     51.69 o 
   5  -7   1      389.33      355.14     66.52 o 
   6  -7   1      505.97      506.68     58.04 o 
   7  -7   1       19.25       14.82     31.23 o 
   8  -7   1        0.76       -4.66     21.43 o 
   9  -7   1       10.63       20.07     30.37 o 
  -7  -6   1      834.22      937.38    140.22 o 
  -6  -6   1      499.38      407.02     74.61 o 
  -5  -6   1      396.41      465.00     69.26 o 
  -4  -6   1     8417.18     9069.05    163.43 o 
  -3  -6   1     9209.55     9573.90    169.09 o 
  -2  -6   1     2225.08     2262.03     46.11 o 
  -1  -6   1    12008.86    12212.50    139.72 o 
   0  -6   1    22515.58    22508.08    233.85 o 
   1  -6   1     9184.13     8974.79     71.32 o 
   2  -6   1     2196.06     2152.85     45.57 o 
   3  -6   1    19076.05    18850.65    238.38 o 
   4  -6   1     6879.50     7052.58    177.61 o 
   5  -6   1      357.48      416.41     53.33 o 
   6  -6   1     1231.36     1316.59     61.35 o 
   7  -6   1     1630.22     1677.24     80.42 o 
   8  -6   1      302.50      294.50     56.84 o 
   9  -6   1        6.37       33.99     35.77 o 
  -8  -5   1        7.33       51.94     30.10 o 
  -7  -5   1       71.17       24.20     23.17 o 
  -6  -5   1      204.94      214.63     40.79 o 
  -5  -5   1       32.75       69.11     21.10 o 
  -4  -5   1      928.88      850.44     68.65 o 
  -3  -5   1     3372.81     3192.94     75.08 o 
  -2  -5   1     4834.46     5225.65     63.42 o 
  -1  -5   1      700.07      679.44     30.28 o 
   0  -5   1    26246.43    26191.01    336.90 o 
   1  -5   1    11713.47    11594.33     98.42 o 
   2  -5   1      452.39      434.95     23.00 o 
   3  -5   1     3281.26     3120.25     58.31 o 
   4  -5   1     6691.31     6819.67    129.32 o 
   5  -5   1     1290.60     1179.40     43.66 o 
   6  -5   1      178.05      126.00     38.88 o 
   7  -5   1      877.46      927.19     89.00 o 
   8  -5   1      163.14      137.95     36.22 o 
   9  -5   1       62.82       59.90     32.27 o 
  -8  -4   1      168.11      179.43     75.98 o 
  -7  -4   1       27.90       58.02     23.68 o 
  -6  -4   1     1400.02     1451.68    107.37 o 
  -5  -4   1     1628.82     1632.02     52.56 o 
  -4  -4   1      578.77      511.34     43.31 o 
  -3  -4   1      410.13      392.53     35.77 o 
  -2  -4   1    11272.15    10826.38    109.86 o 
  -1  -4   1    11669.92    11773.48    104.12 o 
   0  -4   1      957.51      954.38     18.32 o 
   1  -4   1    38390.82    37417.62    274.77 o 
   2  -4   1    18021.09    17434.16    140.88 o 
   3  -4   1     3918.16     3897.59     58.01 o 
   4  -4   1     5924.23     6050.64    136.06 o 
   5  -4   1     6910.24     7186.62    222.39 o 
   6  -4   1     2289.92     2394.66     74.29 o 
   7  -4   1      127.88      136.29     28.20 o 
   8  -4   1      362.27      359.68     71.27 o 
   9  -4   1      283.61      309.63     67.30 o 
  -8  -3   1        2.91       33.84     42.31 o 
  -7  -3   1      193.25      132.73     27.65 o 
  -6  -3   1       52.81       67.89     21.38 o 
  -5  -3   1      202.55      200.08     34.10 o 
  -4  -3   1       71.72      131.85     22.87 o 
  -3  -3   1        9.58       30.42     15.20 o 
  -2  -3   1      336.93      335.69     11.58 o 
  -1  -3   1     1951.08     1929.27     24.18 o 
   0  -3   1       29.07       56.80      7.85 o 
   1  -3   1     5455.18     5369.72     54.30 o 
   2  -3   1     5275.42     5093.10     54.20 o 
   3  -3   1     1808.41     1833.28     46.38 o 
   4  -3   1     1414.28     1386.65     37.91 o 
   5  -3   1     3769.03     3792.66    126.53 o 
   6  -3   1     1500.91     1583.59     59.02 o 
   7  -3   1        0.63       33.64     33.82 o 
   8  -3   1      358.39      340.61     65.16 o 
   9  -3   1      111.32      102.52     48.69 o 
  -9  -2   1      109.34      173.54     52.76 o 
  -8  -2   1       28.30       42.89     37.72 o 
  -7  -2   1      563.25      439.73     75.12 o 
  -6  -2   1     2698.54     2750.40    103.48 o 
  -5  -2   1     2374.43     2361.37     85.52 o 
  -4  -2   1      666.47      662.55     57.90 o 
  -3  -2   1     9434.97     9092.87     89.57 o 
  -2  -2   1    25809.24    25221.88    171.34 o 
  -1  -2   1     5709.74     5593.29     73.31 o 
   0  -2   1     6837.09     6699.49     64.55 o 
   1  -2   1    32216.84    30325.82    457.39 o 
   2  -2   1    12052.75    11553.69    138.71 o 
   3  -2   1     1706.83     1716.04     36.08 o 
   4  -2   1     5228.10     5054.13    101.13 o 
   5  -2   1     2321.68     2336.91     67.93 o 
   6  -2   1      131.85      122.38     25.76 o 
   7  -2   1      295.15      398.44     62.56 o 
   8  -2   1       75.61       61.05     25.11 o 
   9  -2   1        6.14       37.65     34.49 o 
  -9  -1   1      192.96      158.80     50.90 o 
  -8  -1   1      131.50      116.75     77.14 o 
  -7  -1   1      405.49      304.37     68.88 o 
  -6  -1   1     2668.96     2796.15    147.46 o 
  -5  -1   1     2448.89     2538.73     75.57 o 
  -4  -1   1       23.20       34.72     10.78 o 
  -3  -1   1     8546.52     8389.03     90.74 o 
  -2  -1   1    20683.01    20319.27    223.92 o 
  -1  -1   1      882.51      869.68     12.36 o 
   1  -1   1    17796.44    17164.12    171.57 o 
   2  -1   1    18938.35    18582.65    135.83 o 
   3  -1   1        1.57       22.74      9.76 o 
   4  -1   1     8289.20     8447.66    118.12 o 
   5  -1   1     6306.92     6696.51    228.11 o 
   6  -1   1      201.26      156.57     32.02 o 
   7  -1   1      457.64      407.97     68.21 o 
   8  -1   1      418.70      518.70    117.59 o 
   9  -1   1       67.82       58.15     47.08 o 
  -9   0   1       92.19      159.72     80.88 o 
  -8   0   1      608.08      513.47    120.84 o 
  -7   0   1      326.83      313.11     49.81 o 
  -6   0   1      182.82      207.72     39.44 o 
  -5   0   1     4605.67     4687.39     66.31 o 
  -4   0   1     6528.19     6359.73     78.13 o 
  -3   0   1      940.64      920.42     17.60 o 
  -2   0   1     8233.91     8146.47     61.90 o 
   1   0   1     7417.13     6967.86     51.42 o 
   2   0   1    22386.36    21335.64    146.70 o 
   3   0   1    13942.21    13961.49    145.43 o 
   4   0   1     1926.84     1923.19     67.35 o 
   5   0   1      765.76      800.20     35.51 o 
   6   0   1     3477.80     3731.66     94.19 o 
   7   0   1      604.18      504.49     69.78 o 
   8   0   1        8.24       39.28     17.86 o 
   9   0   1      105.47      242.63     58.71 o 
  -9   1   1       28.00       73.83     45.25 o 
  -8   1   1      553.51      782.02     76.88 o 
  -7   1   1      676.81      636.37     58.41 o 
  -6   1   1      223.20      236.91     29.95 o 
  -5   1   1     3169.18     3186.61     84.52 o 
  -4   1   1    11952.97    12281.21    136.67 o 
  -3   1   1      278.60      280.73     13.95 o 
  -2   1   1     1124.91     1101.91     16.40 o 
   1   1   1       75.72       78.79     10.40 o 
   2   1   1    21864.85    21827.23    152.28 o 
   3   1   1    25394.42    25564.00    248.49 o 
   4   1   1     1077.48      976.62     56.64 o 
   5   1   1     1430.55     1411.14     54.44 o 
   6   1   1     4154.89     4330.13    146.18 o 
   7   1   1     1975.21     2053.98     97.16 o 
   8   1   1        0.38       -1.28     28.69 o 
  -9   2   1      128.01      116.96     73.20 o 
  -8   2   1      212.84      287.04     96.80 o 
  -7   2   1       32.31       26.12     18.55 o 
  -6   2   1      698.35      662.96     61.19 o 
  -5   2   1      725.96      714.27     35.94 o 
  -4   2   1       51.85       40.13     18.25 o 
  -3   2   1       65.28       61.63     11.06 o 
  -2   2   1     5566.47     5845.72     66.30 o 
  -1   2   1       93.36      124.74      8.18 o 
   0   2   1     2538.85     2547.11     29.30 o 
   1   2   1     1179.52     1291.95     20.22 o 
   2   2   1     1267.13     1305.18     21.80 o 
   3   2   1     1065.00     1089.67     42.79 o 
   4   2   1      198.07      207.14     28.93 o 
   5   2   1      469.30      487.82     82.16 o 
   6   2   1        3.51       23.79     12.35 o 
   7   2   1       84.30       85.31     26.59 o 
   8   2   1        2.43       35.70     19.17 o 
  -9   3   1      347.52      290.79    105.76 o 
  -8   3   1      752.01      875.03    108.08 o 
  -7   3   1      232.72      211.70     85.98 o 
  -6   3   1     1179.34     1197.50     55.68 o 
  -5   3   1    10194.34    10775.73    172.63 o 
  -4   3   1     3730.02     3790.10     51.10 o 
  -3   3   1     1379.24     1351.75     21.23 o 
  -2   3   1     9313.58     8927.80     68.26 o 
  -1   3   1     6678.32     6651.36     50.80 o 
   0   3   1     5278.09     5496.91     48.54 o 
   1   3   1     7036.79     6842.58     57.32 o 
   2   3   1    12962.10    12921.73    118.10 o 
   3   3   1      754.61      711.76     49.47 o 
   4   3   1      620.44      701.63     38.00 o 
   5   3   1     2052.25     2214.27     65.21 o 
   6   3   1     1972.80     2144.60    153.03 o 
   7   3   1       10.16       41.90     18.07 o 
   8   3   1      186.43      143.81     36.88 o 
  -9   4   1        0.12       29.33     37.27 o 
  -8   4   1      497.32      374.17     88.95 o 
  -7   4   1     1611.09     1613.03     69.99 o 
  -6   4   1      959.42      941.73     45.80 o 
  -5   4   1     1045.86      962.25     38.87 o 
  -4   4   1     8187.81     8628.46    103.26 o 
  -3   4   1     2071.14     1961.39     33.72 o 
  -2   4   1      558.28      599.03     22.85 o 
  -1   4   1     2995.90     2825.73     30.81 o 
   0   4   1    11442.59    11332.36     83.55 o 
   1   4   1      450.27      438.49     13.76 o 
   2   4   1     1672.29     1677.56     30.77 o 
   3   4   1     2794.07     2746.73     66.02 o 
   4   4   1      600.65      634.21     49.49 o 
   5   4   1       15.42       31.77     28.63 o 
   6   4   1       18.86       48.64     17.30 o 
   7   4   1      124.93       91.66     31.74 o 
   8   4   1        4.48       17.55     24.60 o 
  -9   5   1       83.38       -2.63     46.91 o 
  -8   5   1      341.38      259.22     48.50 o 
  -7   5   1     2231.30     2367.48     88.51 o 
  -6   5   1     3795.28     3926.01    129.16 o 
  -5   5   1      100.65      106.74     23.82 o 
  -4   5   1    18644.49    18845.01    199.70 o 
  -3   5   1    26902.08    26912.81    280.86 o 
  -2   5   1     2381.37     2357.27     44.12 o 
  -1   5   1     3749.77     3624.09     46.25 o 
   0   5   1    35445.30    35371.00    362.45 o 
   1   5   1    22695.05    22863.29    207.01 o 
   2   5   1      286.13      304.93     36.92 o 
   3   5   1     5880.10     6025.13    117.06 o 
   4   5   1     9326.36     9937.93    242.41 o 
   5   5   1     2717.57     2822.81    118.69 o 
   6   5   1      161.03      147.89     36.14 o 
   7   5   1      705.87      556.04    147.31 o 
  -9   6   1       19.77       39.79     32.86 o 
  -8   6   1        0.33       50.10     92.16 o 
  -7   6   1       79.20       79.81     23.99 o 
  -6   6   1      379.79      442.34     57.21 o 
  -5   6   1      616.99      603.78     49.34 o 
  -4   6   1     1423.31     1345.04    111.57 o 
  -3   6   1     5000.60     5077.77     81.53 o 
  -2   6   1     2782.01     2770.39     58.62 o 
  -1   6   1     1372.69     1430.78     29.58 o 
   0   6   1    12978.36    13687.67    129.27 o 
   1   6   1     6301.54     6349.39    118.78 o 
   2   6   1      199.57      214.46     35.20 o 
   3   6   1     3167.09     3174.16     73.84 o 
   4   6   1      799.74      790.08     52.09 o 
   5   6   1      487.49      505.73     58.50 o 
   6   6   1       13.11       43.30     20.03 o 
   7   6   1      207.96      159.73     37.45 o 
  -9   7   1        2.83       39.13     39.83 o 
  -8   7   1      237.69      337.29     67.18 o 
  -7   7   1      325.93      300.99     52.69 o 
  -6   7   1       11.61        9.88     18.75 o 
  -5   7   1     2925.33     2921.68    151.56 o 
  -4   7   1     3064.93     3043.68     81.08 o 
  -3   7   1      160.99      134.50     36.54 o 
  -2   7   1     1168.37     1251.60     48.40 o 
  -1   7   1     7062.99     7166.61     86.07 o 
   0   7   1     3052.24     2887.02     49.88 o 
   1   7   1     1151.91     1160.46     53.58 o 
   2   7   1     5442.80     5600.14    126.82 o 
   3   7   1     1815.90     1734.40     76.61 o 
   4   7   1        0.29       27.72     15.73 o 
   5   7   1      385.52      449.87     65.41 o 
   6   7   1      272.54      275.34     40.82 o 
   7   7   1       53.89       46.38     27.08 o 
  -9   8   1       33.48       94.08     43.61 o 
  -8   8   1       37.67      107.83     42.23 o 
  -7   8   1      316.95      238.67     65.48 o 
  -6   8   1      438.77      413.22     71.37 o 
  -5   8   1       48.44       29.44     38.89 o 
  -4   8   1     2163.30     2317.91    113.45 o 
  -3   8   1     1317.55     1246.90     55.75 o 
  -2   8   1      241.79      316.35     43.54 o 
  -1   8   1      532.39      541.14     25.62 o 
   0   8   1     1312.46     1256.63     77.57 o 
   1   8   1      191.28      214.96     27.46 o 
   2   8   1      197.45      198.92     35.14 o 
   3   8   1      631.62      578.35     71.52 o 
   4   8   1       12.79       20.60     19.71 o 
   5   8   1      123.93      122.47     24.12 o 
   6   8   1      249.93      244.66     41.84 o 
  -9   9   1      427.14      269.90     86.48 o 
  -8   9   1      199.56      136.48     64.14 o 
  -7   9   1      529.55      476.40     82.97 o 
  -6   9   1     3172.78     3552.91    170.20 o 
  -5   9   1     3729.25     3925.50    143.27 o 
  -4   9   1      164.84      174.97     25.15 o 
  -3   9   1     5783.05     5809.13    137.25 o 
  -2   9   1     9359.63     9792.16    260.73 o 
  -1   9   1     1860.04     1855.24     56.67 o 
   0   9   1     1937.08     1985.90     60.48 o 
   1   9   1     2929.96     3004.31     73.46 o 
   2   9   1     4848.58     4999.12    126.93 o 
   3   9   1        4.24       33.48     16.45 o 
   4   9   1      663.58      572.42     75.20 o 
   5   9   1      660.23      630.94    112.02 o 
   6   9   1      140.52      151.12     48.84 o 
  -9  10   1      139.41       74.96     86.23 o 
  -8  10   1      137.26       57.78     37.47 o 
  -7  10   1      101.16      131.23     30.49 o 
  -6  10   1     1699.93     1771.36     75.03 o 
  -5  10   1     3335.18     3503.17    108.42 o 
  -4  10   1      160.23      153.54     31.84 o 
  -3  10   1     2423.42     2470.72     77.83 o 
  -2  10   1     7877.06     8375.92    151.35 o 
  -1  10   1     3752.46     3843.37     86.88 o 
   0  10   1      251.89      272.60     41.17 o 
   1  10   1     2648.69     2754.91     65.15 o 
   2  10   1     1699.28     1857.13     60.54 o 
   3  10   1      267.86      273.44     52.82 o 
   4  10   1      443.07      437.28     60.53 o 
   5  10   1      658.70      546.72    131.40 o 
  -8  11   1      107.48       62.25     35.96 o 
  -7  11   1      183.76      140.74     34.32 o 
  -6  11   1        1.64       51.23     25.13 o 
  -5  11   1      499.93      484.65     53.19 o 
  -4  11   1     1653.46     1603.43     63.87 o 
  -3  11   1      638.88      647.88     85.03 o 
  -2  11   1      970.21     1061.96     44.67 o 
  -1  11   1     2045.25     2191.55    137.55 o 
   0  11   1      988.93     1084.77     55.79 o 
   1  11   1        2.15       22.32     21.54 o 
   2  11   1      835.91      773.89     45.32 o 
   3  11   1      741.78      658.39     73.17 o 
   4  11   1      149.78      161.28     39.20 o 
  -8  12   1       16.81       29.47     31.33 o 
  -7  12   1      162.43      145.18     70.79 o 
  -6  12   1       96.07       58.63     22.70 o 
  -5  12   1       42.36       46.96     36.98 o 
  -4  12   1      755.49      772.44     59.04 o 
  -3  12   1     1136.22     1215.69     54.15 o 
  -2  12   1        4.11        7.34     21.32 o 
  -1  12   1     1110.49     1147.71     59.54 o 
   0  12   1     1032.41     1003.97     66.69 o 
   1  12   1       42.32       40.57     19.77 o 
   2  12   1       76.44       67.99     22.57 o 
   3  12   1      615.79      473.41    143.80 o 
  -7  13   1       13.10       43.69     24.03 o 
  -6  13   1       35.21       49.89     23.49 o 
  -5  13   1      951.99      891.94     70.49 o 
  -4  13   1      719.15      627.40    117.19 o 
  -3  13   1       14.45       17.52     15.62 o 
  -2  13   1      513.38      506.13     37.44 o 
  -1  13   1      386.81      347.38     61.38 o 
   0  13   1        2.84       50.74     26.07 o 
   1  13   1       46.30       26.28     25.54 o 
   2  13   1       63.62       87.10     29.15 o 
   3  13   1        0.36      -46.24     56.76 o 
  -6  14   1      105.76       95.52     30.81 o 
  -5  14   1     1019.42     1094.04    111.65 o 
  -4  14   1     1044.92     1106.48     81.40 o 
  -3  14   1      157.43       89.90     33.95 o 
  -2  14   1      545.11      565.03     79.55 o 
  -1  14   1     1450.59     1667.65     80.25 o 
   0  14   1      344.58      335.91     56.64 o 
   1  14   1        4.25      216.53     92.01 o 
  -5  15   1       31.16       34.24     12.64 o 
  -4  15   1      719.99      706.63     71.34 o 
  -3  15   1      443.94      328.80    111.35 o 
  -2  15   1        9.73       21.46     20.68 o 
   0  15   1      405.36      321.15     96.85 o 
   0 -15   2      438.23      411.89    122.81 o 
   1 -15   2      120.80       76.30     38.38 o 
   2 -15   2      213.71      152.28     47.67 o 
   3 -15   2      205.72      281.50     77.17 o 
   4 -15   2      430.81      360.75     67.59 o 
   5 -15   2        1.68       31.63     15.77 o 
  -2 -14   2      320.32      315.17     75.03 o 
  -1 -14   2       20.83       39.32     16.10 o 
   0 -14   2      779.05      683.17    145.55 o 
   1 -14   2      907.84      879.76    114.46 o 
   2 -14   2        6.28       27.40     50.41 o 
   3 -14   2      262.40      272.34     41.87 o 
   4 -14   2      653.52      621.13     89.19 o 
   5 -14   2      249.89      182.40     49.99 o 
   6 -14   2        7.69        5.93     32.53 o 
  -3 -13   2      111.00      106.34     44.01 o 
  -2 -13   2       11.36       13.07     38.57 o 
  -1 -13   2      661.35      702.10    195.87 o 
   0 -13   2       51.48       49.28     45.11 o 
   1 -13   2        4.63       14.71     33.48 o 
   2 -13   2       75.20       53.44     29.37 o 
   3 -13   2       13.94       -2.63     21.37 o 
   4 -13   2       17.41       32.84     31.55 o 
   5 -13   2      168.26      165.09     40.29 o 
   6 -13   2       10.07       29.01     26.02 o 
   7 -13   2        9.68       44.72     27.46 o 
  -4 -12   2      854.02      878.77     70.38 o 
  -3 -12   2      734.94      604.74    154.67 o 
  -2 -12   2       31.17       60.82     21.42 o 
  -1 -12   2     2134.57     2166.23    157.16 o 
   0 -12   2     2562.76     2760.95     84.39 o 
   1 -12   2      637.72      662.17     61.78 o 
   2 -12   2      323.72      339.26     55.96 o 
   3 -12   2     1018.70     1156.84     50.59 o 
   4 -12   2     1665.09     1644.56    118.32 o 
   5 -12   2       68.39       65.99     31.79 o 
   6 -12   2      635.57      477.37    113.24 o 
   7 -12   2      375.16      276.60     60.62 o 
  -5 -11   2       41.54       -3.37     27.93 o 
  -4 -11   2      190.54      262.40     83.83 o 
  -3 -11   2      878.51      790.18    120.74 o 
  -2 -11   2     1874.86     1721.88    169.77 o 
  -1 -11   2      116.61      120.57     34.63 o 
   0 -11   2     3166.70     3185.88     89.35 o 
   1 -11   2     2552.21     2591.46     66.77 o 
   2 -11   2      256.41      213.87     34.97 o 
   3 -11   2      897.84      871.79     65.77 o 
   4 -11   2     1161.39     1227.12     60.35 o 
   5 -11   2      571.94      578.88     88.25 o 
   6 -11   2        1.53       27.45     21.40 o 
   7 -11   2      253.04      191.31     58.22 o 
   8 -11   2      137.08      154.88     64.69 o 
  -5 -10   2      862.78      955.75     89.45 o 
  -4 -10   2       32.06       48.68     29.63 o 
  -3 -10   2      637.30      681.19    140.03 o 
  -2 -10   2     2910.15     2841.11     81.81 o 
  -1 -10   2     3111.84     2976.31    109.67 o 
   0 -10   2      352.24      392.48     35.90 o 
   1 -10   2     7573.55     7945.43    160.74 o 
   2 -10   2     5417.27     5731.03    189.08 o 
   3 -10   2        6.65       23.11     11.97 o 
   4 -10   2     2530.83     2566.86     99.19 o 
   5 -10   2     2995.85     3193.68    174.87 o 
   6 -10   2      998.56     1133.87    120.51 o 
   7 -10   2       54.37       56.22     26.60 o 
   8 -10   2      524.08      432.92    157.40 o 
  -6  -9   2        4.97       53.00     33.89 o 
  -5  -9   2      112.35       79.09     29.73 o 
  -4  -9   2      133.35      168.12     46.79 o 
  -3  -9   2       26.73       40.31     29.36 o 
  -2  -9   2     1183.14     1098.01     66.09 o 
  -1  -9   2     1337.52     1314.01     71.19 o 
   0  -9   2        5.69       19.95     21.71 o 
   1  -9   2     3272.37     3096.35     68.67 o 
   2  -9   2     5056.31     4934.69    120.89 o 
   3  -9   2      550.77      565.20     47.16 o 
   4  -9   2     1569.65     1563.36     90.07 o 
   5  -9   2     1632.63     1778.35    145.68 o 
   6  -9   2      607.26      579.88    100.69 o 
   7  -9   2        1.46       16.57     29.10 o 
   8  -9   2      290.51      238.86     37.67 o 
  -7  -8   2      136.62       75.75     37.23 o 
  -6  -8   2      627.37      742.74    113.67 o 
  -5  -8   2      233.96      171.18     45.85 o 
  -4  -8   2      122.06      131.78     26.11 o 
  -3  -8   2     2171.09     2338.56     83.38 o 
  -2  -8   2     3205.47     3114.88     74.34 o 
  -1  -8   2       12.52       19.95      9.29 o 
   0  -8   2     2457.53     2502.00     60.41 o 
   1  -8   2     6133.30     6279.30    115.28 o 
   2  -8   2       46.03       94.17     23.27 o 
   3  -8   2     1091.87     1157.65     48.52 o 
   4  -8   2     1418.79     1424.90     50.78 o 
   5  -8   2      112.50       76.67     20.63 o 
   6  -8   2      144.61      181.35     32.01 o 
   7  -8   2      324.24      334.56     49.20 o 
   8  -8   2      104.63       56.25     30.12 o 
  -7  -7   2       64.67      111.07     64.82 o 
  -6  -7   2      288.07      157.83     68.66 o 
  -5  -7   2      984.86     1037.40     43.97 o 
  -4  -7   2      107.86      100.57     32.80 o 
  -3  -7   2     1475.11     1544.39     56.06 o 
  -2  -7   2     3701.60     3829.60     76.33 o 
  -1  -7   2      320.93      369.83     41.28 o 
   0  -7   2      746.53      670.95     25.38 o 
   1  -7   2    14711.09    14927.32    186.58 o 
   2  -7   2     2016.19     1958.55     47.35 o 
   3  -7   2      994.86      907.06     68.79 o 
   4  -7   2     3055.93     3152.32     79.06 o 
   5  -7   2     1215.31     1182.30     50.77 o 
   6  -7   2       32.25       24.42     20.94 o 
   7  -7   2      360.39      335.49     64.50 o 
   8  -7   2      179.51      147.77     31.81 o 
   9  -7   2        9.46       25.05     35.32 o 
  -7  -6   2       57.95       90.61     38.30 o 
  -6  -6   2        5.70       -0.22     21.73 o 
  -5  -6   2     3192.33     3423.08    150.29 o 
  -4  -6   2     3733.45     3768.61     98.79 o 
  -3  -6   2       18.64       20.22      6.08 o 
  -2  -6   2     5018.60     4964.87    101.92 o 
  -1  -6   2    14619.50    14313.37    184.73 o 
   0  -6   2    16895.27    17322.56    295.66 o 
   1  -6   2      198.01      192.48     25.91 o 
   2  -6   2    14185.55    14142.39    179.83 o 
   3  -6   2     8450.38     8748.31    137.88 o 
   4  -6   2      300.53      244.39     42.21 o 
   5  -6   2      903.53      868.26     55.26 o 
   6  -6   2     2384.79     2409.98     80.01 o 
   7  -6   2      920.30      972.02     66.48 o 
   8  -6   2       32.22       45.93     20.69 o 
   9  -6   2       81.42       37.14     30.26 o 
  -8  -5   2      219.10      219.94    114.19 o 
  -7  -5   2       15.01       38.19     19.85 o 
  -6  -5   2        1.03        0.01     14.48 o 
  -5  -5   2     1725.12     1795.46     50.92 o 
  -4  -5   2     6787.39     7189.31    187.54 o 
  -3  -5   2       89.82       57.25     10.64 o 
  -2  -5   2    11494.83    12003.19    137.65 o 
  -1  -5   2    23857.30    23307.46    221.55 o 
   0  -5   2     8162.61     7706.51     96.93 o 
   1  -5   2       21.79       13.96      9.70 o 
   2  -5   2    32797.70    32628.02    359.37 o 
   3  -5   2    23636.75    24026.91    299.42 o 
   4  -5   2     1122.35     1198.96     62.25 o 
   5  -5   2      904.02      958.22     48.09 o 
   6  -5   2     4199.40     4332.46    172.17 o 
   7  -5   2     1385.09     1371.16     93.12 o 
   8  -5   2        7.44       42.19     16.82 o 
   9  -5   2      346.28      412.34     77.06 o 
  -8  -4   2        0.69       32.55     27.83 o 
  -7  -4   2       19.09       30.54      9.95 o 
  -6  -4   2       29.93       15.63     29.62 o 
  -5  -4   2      561.88      620.84     45.87 o 
  -4  -4   2      392.23      403.62     36.27 o 
  -3  -4   2     1487.93     1460.06     40.91 o 
  -2  -4   2     6383.90     6682.19     75.89 o 
  -1  -4   2       75.73       97.93     10.78 o 
   0  -4   2      270.02      264.18     14.42 o 
   1  -4   2     9924.62     9846.49    105.95 o 
   2  -4   2        6.33        1.80     10.09 o 
   3  -4   2     4443.28     4773.50     78.94 o 
   4  -4   2     1556.51     1538.48     62.63 o 
   5  -4   2       25.99       36.71     26.56 o 
   6  -4   2      123.28       95.17     22.62 o 
   7  -4   2      310.67      341.87     85.95 o 
   8  -4   2      130.42       65.86     30.76 o 
   9  -4   2        1.54       27.12     33.43 o 
  -8  -3   2      222.52      370.74     64.94 o 
  -7  -3   2       44.83       50.38     23.13 o 
  -6  -3   2      993.50     1015.69     57.46 o 
  -5  -3   2     2628.11     2707.10     91.00 o 
  -4  -3   2       21.40       16.36     14.44 o 
  -3  -3   2     4993.44     5187.54     68.46 o 
  -2  -3   2     3401.70     3279.16     36.59 o 
  -1  -3   2     2616.71     2500.09     30.48 o 
   0  -3   2       44.79       47.22     10.71 o 
   1  -3   2    18229.45    17968.34    127.48 o 
   2  -3   2     8184.39     8102.53     65.46 o 
   3  -3   2       35.46       44.51     15.29 o 
   4  -3   2     3787.68     3965.36     97.19 o 
   5  -3   2     3014.65     3015.00     84.41 o 
   6  -3   2       79.70       91.74     24.90 o 
   7  -3   2      322.53      331.35     66.26 o 
   8  -3   2      485.69      587.97    100.98 o 
   9  -3   2      152.23      170.14     83.25 o 
  -9  -2   2       14.89       43.53     62.35 o 
  -8  -2   2       49.42       75.78     34.62 o 
  -7  -2   2      304.55      347.94     49.67 o 
  -6  -2   2      690.21      710.32     53.92 o 
  -5  -2   2      526.79      587.92     36.29 o 
  -4  -2   2     6855.62     6931.72     94.78 o 
  -3  -2   2     4362.92     4113.69     52.67 o 
  -2  -2   2      168.04      160.93     13.79 o 
  -1  -2   2     2739.44     2585.51     48.35 o 
   0  -2   2    19078.12    19189.47    208.96 o 
   1  -2   2     3511.02     3544.21     36.33 o 
   2  -2   2      530.61      521.06     19.04 o 
   3  -2   2     2833.15     2824.84     59.14 o 
   4  -2   2      364.90      321.76     41.69 o 
   5  -2   2      177.48      164.13     29.64 o 
   6  -2   2      118.58      113.70     34.23 o 
   7  -2   2       13.56       47.90     37.76 o 
   8  -2   2       10.54        9.55     23.88 o 
   9  -2   2        8.79       22.61     27.34 o 
  -9  -1   2       10.33       50.59     29.57 o 
  -8  -1   2      587.34      743.45     59.67 o 
  -7  -1   2     3125.88     3442.36    161.33 o 
  -6  -1   2     3110.08     3239.99     95.38 o 
  -5  -1   2      154.27      128.15     24.80 o 
  -4  -1   2    18851.63    19377.38    207.74 o 
  -3  -1   2    25309.87    25020.36    229.69 o 
  -2  -1   2    13464.55    13105.27    124.01 o 
  -1  -1   2    26603.97    25368.68    742.42 o 
   0  -1   2    41343.53    36448.30    586.11 o 
   1  -1   2    31856.06    30813.74    224.62 o 
   2  -1   2       39.23       44.98      8.80 o 
   3  -1   2    12958.80    13133.43    140.56 o 
   4  -1   2    13323.29    13395.55    183.32 o 
   5  -1   2      676.93      698.43     41.35 o 
   6  -1   2      642.15      658.57     56.32 o 
   7  -1   2     1797.31     1862.06    108.64 o 
   8  -1   2      382.60      332.65     74.48 o 
   9  -1   2        1.63       91.54     40.73 o 
  -9   0   2        2.51       37.65     23.77 o 
  -8   0   2       39.33       33.92     38.21 o 
  -7   0   2      306.06      344.67     46.42 o 
  -6   0   2      808.23      925.46     39.90 o 
  -5   0   2      526.31      528.51     38.19 o 
  -4   0   2     4656.54     4684.28     68.04 o 
  -3   0   2    12263.20    12247.55     98.61 o 
  -2   0   2    15185.71    14951.21    129.40 o 
  -1   0   2      346.81      330.48      7.12 o 
   0   0   2     5026.86     5309.88     44.98 o 
   1   0   2    31602.18    29759.58    281.32 o 
   2   0   2      288.38      298.68     16.16 o 
   3   0   2      950.46      906.08     34.04 o 
   4   0   2     6294.66     6268.55    210.36 o 
   5   0   2     1889.10     1811.61     68.45 o 
   6   0   2       78.50       68.53     28.01 o 
   7   0   2      274.14      211.71     45.07 o 
   8   0   2      149.50      151.02     38.69 o 
  -9   1   2       72.66       99.54     51.60 o 
  -8   1   2      511.30      387.18    115.66 o 
  -7   1   2       53.87       31.70     23.96 o 
  -6   1   2      517.94      485.57     36.06 o 
  -5   1   2     4896.84     4976.37     91.97 o 
  -4   1   2     5794.77     5951.18     75.44 o 
  -3   1   2      458.30      477.85     15.27 o 
  -2   1   2    50832.86    47515.16    614.57 o 
  -1   1   2    21270.99    20694.23    289.98 o 
   0   1   2       40.98       63.44      8.05 o 
   1   1   2     8132.09     7806.28     65.51 o 
   2   1   2    14090.03    13586.25    100.37 o 
   3   1   2     3112.49     2833.32     61.57 o 
   4   1   2      517.73      512.10     43.88 o 
   5   1   2     4508.90     4813.73    106.52 o 
   6   1   2     1212.08     1376.39     87.68 o 
   7   1   2       12.77      -23.78     25.32 o 
   8   1   2      166.44       44.62     33.17 o 
  -9   2   2       20.07       34.05     39.57 o 
  -8   2   2       17.15        7.09     42.58 o 
  -7   2   2       69.76       25.01     25.58 o 
  -6   2   2        4.23       16.45      7.46 o 
  -5   2   2       63.63       77.39     13.23 o 
  -4   2   2      116.77      124.55     14.33 o 
  -3   2   2     1310.78     1273.60     20.33 o 
  -2   2   2     8063.56     8052.90     79.94 o 
  -1   2   2    14397.28    14350.38    115.23 o 
   0   2   2      778.19      712.60     10.39 o 
   1   2   2     7559.67     7590.17     59.21 o 
   2   2   2     5188.33     5127.93     48.43 o 
   3   2   2     1546.58     1497.63     46.77 o 
   4   2   2       59.77       59.00     18.87 o 
   5   2   2     1756.53     1808.79     76.89 o 
   6   2   2      635.37      745.15     49.68 o 
   7   2   2        2.39       11.84     20.37 o 
   8   2   2       40.77       50.25     23.71 o 
  -9   3   2      423.94      551.58     78.98 o 
  -8   3   2      296.49      319.79     76.72 o 
  -7   3   2      891.80      842.49     38.74 o 
  -6   3   2     5164.48     5311.45    100.72 o 
  -5   3   2     6141.46     6053.15    102.75 o 
  -4   3   2     1594.55     1666.64     32.88 o 
  -3   3   2    10455.32    10635.01    107.61 o 
  -2   3   2    46383.34    44752.56    513.14 o 
  -1   3   2    10500.68    10731.99     89.64 o 
   0   3   2     1000.57      971.93     13.83 o 
   1   3   2    27158.59    25837.72    192.99 o 
   2   3   2     7332.34     6994.35     75.28 o 
   3   3   2      220.84      245.43     31.13 o 
   4   3   2     1640.70     1784.53    113.03 o 
   5   3   2     1008.12      903.81     44.46 o 
   6   3   2        2.28       62.66     19.97 o 
   7   3   2      121.40       74.13     28.63 o 
   8   3   2       30.63       34.54     21.03 o 
  -9   4   2      203.19      148.50     86.04 o 
  -8   4   2      145.10      103.24     46.91 o 
  -7   4   2      121.46       93.14     39.35 o 
  -6   4   2     3764.45     3821.52    104.14 o 
  -5   4   2     5369.61     5552.41     86.52 o 
  -4   4   2     1995.50     2020.68     40.26 o 
  -3   4   2     5163.75     5073.23     78.13 o 
  -2   4   2    25115.18    24687.11    262.19 o 
  -1   4   2     5539.09     5516.36     49.43 o 
   0   4   2     3020.67     2947.25     31.49 o 
   1   4   2    11417.41    11329.46    103.92 o 
   2   4   2    12252.10    11879.67    134.51 o 
   3   4   2       30.12       32.14     14.94 o 
   4   4   2     1932.39     1821.69     61.18 o 
   5   4   2     2295.51     2253.97    147.70 o 
   6   4   2      350.56      356.11     49.71 o 
   7   4   2       48.34       37.56     23.12 o 
  -9   5   2       50.56       31.61     39.85 o 
  -8   5   2      481.09      483.37     66.98 o 
  -7   5   2      535.08      550.43     70.90 o 
  -6   5   2       71.89       75.57     15.83 o 
  -5   5   2     3752.15     3645.68     86.92 o 
  -4   5   2     8963.14     9310.44    146.00 o 
  -3   5   2     2319.50     2289.91     37.06 o 
  -2   5   2     2941.68     2850.20     38.62 o 
  -1   5   2    21694.79    22353.83    172.34 o 
   0   5   2    15221.23    15122.64    148.18 o 
   1   5   2        7.02       35.06     10.35 o 
   2   5   2     4991.26     4962.37    122.34 o 
   3   5   2     6933.06     6933.73    165.36 o 
   4   5   2      288.03      339.07     44.48 o 
   5   5   2      631.77      622.31     73.48 o 
   6   5   2      602.10      544.09     95.43 o 
   7   5   2      188.33       90.19     34.22 o 
  -9   6   2       23.49       38.83     40.18 o 
  -8   6   2      340.00      343.17     75.45 o 
  -7   6   2      710.06      814.77     42.05 o 
  -6   6   2       45.71       31.52     10.68 o 
  -5   6   2      921.59      874.98     34.10 o 
  -4   6   2     6600.53     6354.16    107.82 o 
  -3   6   2     3570.61     3526.62     74.45 o 
  -2   6   2      875.03      834.59     21.95 o 
  -1   6   2    12340.99    12550.86    135.66 o 
   0   6   2     7012.87     6827.40     73.98 o 
   1   6   2      450.01      465.08     20.78 o 
   2   6   2     4501.82     4404.96    103.73 o 
   3   6   2     5315.96     5531.67    114.03 o 
   4   6   2     2095.49     2030.70     69.96 o 
   5   6   2       75.70       48.16     18.27 o 
   6   6   2      834.24      825.96     89.22 o 
   7   6   2      774.89      824.66    137.33 o 
  -9   7   2       42.46       82.42     38.71 o 
  -8   7   2      139.60      150.27     42.26 o 
  -7   7   2      315.86      306.86     47.13 o 
  -6   7   2      104.55      153.76     32.77 o 
  -5   7   2      493.55      553.48     49.08 o 
  -4   7   2      253.35      282.67     41.23 o 
  -3   7   2       39.73       41.86     18.23 o 
  -2   7   2     3213.52     3266.99     72.94 o 
  -1   7   2      712.54      702.68     24.20 o 
   0   7   2       64.92       89.51     15.60 o 
   1   7   2     1474.10     1420.77     69.51 o 
   2   7   2      162.78      212.17     37.60 o 
   3   7   2      285.41      245.84     47.96 o 
   4   7   2       27.48       22.30     20.90 o 
   5   7   2       67.41       66.83     29.17 o 
   6   7   2       27.74       81.70     21.95 o 
  -9   8   2      243.45      152.44     58.86 o 
  -8   8   2      570.45      565.20    161.88 o 
  -7   8   2      551.56      506.40     82.42 o 
  -6   8   2       49.04       65.34     23.68 o 
  -5   8   2     4118.31     4347.99    110.34 o 
  -4   8   2     5096.20     5193.65    109.30 o 
  -3   8   2       33.53       45.12     26.27 o 
  -2   8   2     2141.02     2052.13     56.09 o 
  -1   8   2     5328.54     5297.38    104.62 o 
   0   8   2     2320.08     2191.68     86.08 o 
   1   8   2      764.28      775.95     53.36 o 
   2   8   2     5163.61     5178.69    100.33 o 
   3   8   2      332.91      376.48     47.72 o 
   4   8   2        9.53       14.37     16.23 o 
   5   8   2      361.16      358.85     52.78 o 
   6   8   2      178.09      138.69     47.54 o 
  -9   9   2        0.36       32.03     21.54 o 
  -8   9   2      295.81      312.79     76.30 o 
  -7   9   2      532.31      588.37    100.10 o 
  -6   9   2      208.33      146.22     58.97 o 
  -5   9   2      194.14      154.12     27.77 o 
  -4   9   2     4327.60     4503.35    129.27 o 
  -3   9   2     3190.85     3130.65     74.51 o 
  -2   9   2       89.34       75.77     22.99 o 
  -1   9   2     1516.73     1477.63     41.12 o 
   0   9   2     3168.39     3206.46     91.01 o 
   1   9   2     1585.24     1429.50     59.49 o 
   2   9   2      580.04      589.62     44.89 o 
   3   9   2      633.48      620.99     54.68 o 
   4   9   2      218.03      250.95     47.39 o 
   5   9   2        1.10       34.33     30.19 o 
  -9  10   2       84.93       51.96     25.99 o 
  -8  10   2       60.36       66.03     36.59 o 
  -7  10   2      968.33      933.64     71.86 o 
  -6  10   2     1849.33     2031.50    171.23 o 
  -5  10   2      226.84      244.73     35.48 o 
  -4  10   2     3698.95     3914.96    198.02 o 
  -3  10   2     6980.96     7197.21    153.52 o 
  -2  10   2     3047.51     3007.23    120.98 o 
  -1  10   2      359.83      390.02     55.36 o 
   0  10   2     5828.84     6040.72    214.60 o 
   1  10   2     6183.51     6352.93    131.08 o 
   2  10   2      587.28      524.48     47.23 o 
   3  10   2      846.64      892.47     77.91 o 
   4  10   2      802.22      950.94    150.77 o 
   5  10   2      357.89      313.15    104.34 o 
  -8  11   2       35.22        7.42     15.60 o 
  -7  11   2       56.14       47.51     27.86 o 
  -6  11   2      221.86      217.36     48.05 o 
  -5  11   2      151.90      126.74     28.18 o 
  -4  11   2       26.62       46.30     17.15 o 
  -3  11   2     1822.27     2004.73     70.27 o 
  -2  11   2      903.29     1041.73     95.64 o 
  -1  11   2       32.82       54.74     15.44 o 
   0  11   2     1212.22     1166.20     52.21 o 
   1  11   2     1217.07     1108.55    103.48 o 
   2  11   2      558.13      601.90     69.88 o 
   3  11   2      388.43      329.95     46.26 o 
   4  11   2      319.85      258.70    110.40 o 
  -8  12   2       28.04       16.00     42.14 o 
  -7  12   2      208.19      219.11     65.24 o 
  -6  12   2       39.79       39.21     20.09 o 
  -5  12   2      136.20      114.34     35.08 o 
  -4  12   2      825.91      800.34     75.18 o 
  -3  12   2      263.99      216.60     43.00 o 
  -2  12   2      215.40      247.45     46.40 o 
  -1  12   2     1382.68     1414.97     58.62 o 
   0  12   2      988.36      840.08     78.35 o 
   1  12   2        2.17       16.91     11.57 o 
   2  12   2      449.36      447.70     53.28 o 
   3  12   2      157.00      218.62     90.59 o 
  -7  13   2       79.22       84.87     37.83 o 
  -6  13   2      263.43      260.22     44.79 o 
  -5  13   2       45.61       44.74     19.95 o 
  -4  13   2      446.31      430.44     63.17 o 
  -3  13   2      731.54      795.31     59.31 o 
  -2  13   2      128.75      112.97     23.46 o 
  -1  13   2       83.61       86.52     27.14 o 
   0  13   2      576.93      457.94     88.08 o 
   1  13   2      157.35      121.00     52.50 o 
   2  13   2      160.79      225.25    113.24 o 
  -6  14   2      380.42      267.41     79.91 o 
  -5  14   2      747.08      694.57     76.43 o 
  -4  14   2      142.46       91.96     29.67 o 
  -3  14   2      654.61      537.58    104.72 o 
  -2  14   2     1887.55     1988.72    106.92 o 
  -1  14   2      929.68      892.16     64.39 o 
   0  14   2       23.23       19.02     21.61 o 
   1  14   2      628.99      410.80    197.01 o 
  -5  15   2      716.08      614.65    123.32 o 
  -4  15   2      209.49      198.53     91.82 o 
  -3  15   2       80.31       58.28     39.00 o 
  -2  15   2     1001.23     1168.26    112.47 o 
  -1  15   2      894.53      988.09    204.02 o 
   0  15   2        9.16       38.09     50.51 o 
   0 -15   3       15.42       42.33     54.25 o 
   1 -15   3      257.21      232.87     60.57 o 
   2 -15   3     1238.68     1178.99    274.20 o 
   3 -15   3       36.96       85.82     25.95 o 
   4 -15   3       94.93       58.26     20.37 o 
  -2 -14   3        6.20       14.23     38.38 o 
  -1 -14   3      181.87      116.37     84.15 o 
   0 -14   3      594.61      564.37     94.71 o 
   1 -14   3      333.11      203.08     72.85 o 
   2 -14   3      294.79      243.34     68.02 o 
   3 -14   3      629.65      633.21     80.30 o 
   4 -14   3      285.72      202.72     52.90 o 
   5 -14   3       34.96        7.02     24.00 o 
   6 -14   3       80.85       89.68     29.15 o 
  -3 -13   3      233.20      182.84     56.28 o 
  -2 -13   3      253.35      197.98     71.93 o 
  -1 -13   3      101.66      110.58     43.15 o 
   0 -13   3      202.41      174.62     41.40 o 
   1 -13   3     1436.65     1269.12    190.82 o 
   2 -13   3      195.37      217.85     35.38 o 
   3 -13   3      136.66       88.26     23.88 o 
   4 -13   3      385.58      350.89     75.95 o 
   5 -13   3        8.06       16.54     26.17 o 
   6 -13   3       12.79       19.23     36.78 o 
  -4 -12   3      420.41      413.79     96.74 o 
  -3 -12   3        1.86       47.41     28.98 o 
  -2 -12   3      723.00      672.94     85.04 o 
  -1 -12   3     1665.71     1746.49    114.63 o 
   0 -12   3      939.91      966.69     79.08 o 
   1 -12   3      180.66      153.78     48.14 o 
   2 -12   3     4676.55     4852.20    109.39 o 
   3 -12   3     1811.46     1911.44     96.55 o 
   4 -12   3        3.45       21.85     22.21 o 
   5 -12   3      711.53      636.03    111.38 o 
   6 -12   3      289.30      249.75     45.69 o 
   7 -12   3       41.69       34.23     26.62 o 
  -5 -11   3      498.27      419.27    139.14 o 
  -4 -11   3      758.15      642.93    187.37 o 
  -3 -11   3       63.78       76.65     35.44 o 
  -2 -11   3      840.89      737.74    118.68 o 
  -1 -11   3     5142.19     5839.64    269.08 o 
   0 -11   3     2637.44     2885.62     84.15 o 
   1 -11   3       34.73       39.83     16.41 o 
   2 -11   3     3315.37     3276.38    110.65 o 
   3 -11   3     2565.54     2675.99     76.53 o 
   4 -11   3     1220.99     1159.72     72.46 o 
   5 -11   3      757.81      704.86     77.90 o 
   6 -11   3     1245.13     1205.83     65.48 o 
   7 -11   3      457.80      351.32     74.34 o 
  -6 -10   3       64.80       72.77     40.41 o 
  -5 -10   3        1.17       66.23     35.10 o 
  -4 -10   3      268.48      312.08     71.83 o 
  -3 -10   3      414.74      482.13     95.61 o 
  -2 -10   3      103.08       88.09     20.69 o 
  -1 -10   3       89.49       98.54     21.07 o 
   0 -10   3     3414.21     3531.48    132.00 o 
   1 -10   3     4276.01     4549.77     93.08 o 
   2 -10   3      245.34      238.15     37.56 o 
   3 -10   3     1470.48     1512.85     65.19 o 
   4 -10   3     1658.16     1764.23     91.08 o 
   5 -10   3      212.47      176.07     43.00 o 
   6 -10   3      255.23      197.84     41.60 o 
   7 -10   3      480.30      560.72     81.97 o 
   8 -10   3       84.30      102.62     38.54 o 
  -6  -9   3      128.34      109.52     42.37 o 
  -5  -9   3      111.91      140.94     34.64 o 
  -4  -9   3      226.54      201.63     66.62 o 
  -3  -9   3     1597.27     1738.45     57.89 o 
  -2  -9   3     1538.95     1593.18     49.53 o 
  -1  -9   3      182.83      167.63     16.54 o 
   0  -9   3     1283.90     1246.86     38.41 o 
   1  -9   3     4113.23     4341.44    114.58 o 
   2  -9   3     2457.82     2416.34     71.76 o 
   3  -9   3      715.36      535.91    152.66 o 
   4  -9   3     3160.69     3237.97    113.43 o 
   5  -9   3     1378.47     1377.81     67.14 o 
   6  -9   3        7.53       39.42     16.47 o 
   7  -9   3      375.82      399.88     66.31 o 
   8  -9   3      400.52      286.47     72.53 o 
  -7  -8   3       98.33       43.77     28.07 o 
  -6  -8   3       10.81       15.12     33.00 o 
  -5  -8   3      136.14      125.23     45.15 o 
  -4  -8   3      507.30      484.44     71.49 o 
  -3  -8   3      289.47      315.49     42.82 o 
  -2  -8   3      399.48      353.14     37.78 o 
  -1  -8   3     1989.64     1884.66     47.92 o 
   0  -8   3     1635.34     1583.45     47.95 o 
   1  -8   3      499.39      478.25     35.14 o 
   2  -8   3      283.41      324.31     57.25 o 
   3  -8   3      312.45      368.33     40.49 o 
   4  -8   3      223.01      199.10     32.97 o 
   5  -8   3      219.42      215.91     36.67 o 
   6  -8   3       35.55       64.58     25.09 o 
   7  -8   3       12.44       34.18     23.83 o 
   8  -8   3      124.94      107.59     35.77 o 
  -7  -7   3      584.87      431.92    136.82 o 
  -6  -7   3      478.53      478.62    140.44 o 
  -5  -7   3      472.05      424.35     68.38 o 
  -4  -7   3     3989.25     4303.88     98.33 o 
  -3  -7   3     6740.52     7126.12    113.94 o 
  -2  -7   3      426.85      403.98     43.38 o 
  -1  -7   3     2693.52     2558.32     55.71 o 
   0  -7   3    17986.66    18758.85    188.80 o 
   1  -7   3    10779.35    11020.32    123.55 o 
   2  -7   3      673.00      592.90     54.93 o 
   3  -7   3     5543.33     5410.77    149.72 o 
   4  -7   3     5486.20     5391.38    111.15 o 
   5  -7   3      473.67      329.96     46.52 o 
   6  -7   3      366.93      401.92     60.97 o 
   7  -7   3      676.24      720.80     70.49 o 
   8  -7   3      157.20      116.44     31.75 o 
  -8  -6   3        2.48       -2.84     55.91 o 
  -7  -6   3      192.72      137.31     56.82 o 
  -6  -6   3     1036.99     1079.54     49.75 o 
  -5  -6   3       12.41       11.09     22.89 o 
  -4  -6   3      745.77      731.31     31.25 o 
  -3  -6   3     3461.77     3481.72     56.38 o 
  -2  -6   3     3382.91     3315.15     65.15 o 
  -1  -6   3       30.48       25.43      9.27 o 
   0  -6   3     4704.66     4529.23     64.08 o 
   1  -6   3     9303.64     9339.17    119.86 o 
   2  -6   3     4081.07     4131.27    108.60 o 
   3  -6   3      281.31      309.26     41.11 o 
   4  -6   3     5388.07     5438.12    119.31 o 
   5  -6   3     1222.86     1306.96     77.46 o 
   6  -6   3       78.27       51.63     25.58 o 
   7  -6   3      600.99      562.55     75.24 o 
   8  -6   3      207.19      148.55     50.26 o 
  -8  -5   3      131.63      148.87     60.84 o 
  -7  -5   3       25.00       25.45     17.77 o 
  -6  -5   3      902.53      865.52     63.14 o 
  -5  -5   3     4337.56     4473.84    109.60 o 
  -4  -5   3      891.59      815.70     28.57 o 
  -3  -5   3     2857.92     2849.00     45.75 o 
  -2  -5   3    10748.34    10434.67    128.71 o 
  -1  -5   3     9958.98     9625.19    102.44 o 
   0  -5   3      266.82      294.90     18.13 o 
   1  -5   3    15483.24    15317.53    154.57 o 
   2  -5   3    12458.30    12162.04    159.89 o 
   3  -5   3     2528.95     2449.28     63.94 o 
   4  -5   3     1088.44     1093.40     50.26 o 
   5  -5   3     6759.83     6971.91    160.35 o 
   6  -5   3     2677.83     2873.31    122.89 o 
   7  -5   3       55.67       23.97     25.85 o 
   8  -5   3      721.54      639.01    128.57 o 
   9  -5   3      155.09      158.44     74.39 o 
  -8  -4   3       22.51       38.00     36.34 o 
  -7  -4   3       12.44       49.68     34.13 o 
  -6  -4   3       20.56       21.38     15.18 o 
  -5  -4   3      532.85      515.99     41.85 o 
  -4  -4   3      270.91      304.85     24.49 o 
  -3  -4   3       19.78       15.27     11.17 o 
  -2  -4   3     9659.88    10116.43    136.62 o 
  -1  -4   3     6467.18     6526.45    106.00 o 
   0  -4   3      304.14      302.38     11.91 o 
   1  -4   3      331.64      283.11     27.19 o 
   2  -4   3    12239.13    11797.24    126.25 o 
   3  -4   3     1106.52     1146.90     90.73 o 
   4  -4   3      950.07      926.83     76.19 o 
   5  -4   3     3105.54     3204.91     83.01 o 
   6  -4   3      769.67      746.01     49.26 o 
   7  -4   3       47.15       79.72     55.88 o 
   8  -4   3      270.11      234.70     70.67 o 
   9  -4   3      256.84      304.38    147.45 o 
  -9  -3   3      269.70      115.61     89.83 o 
  -8  -3   3       24.02       67.40     44.52 o 
  -7  -3   3      202.08      208.17     39.71 o 
  -6  -3   3     2642.65     2586.53     62.15 o 
  -5  -3   3     2354.84     2257.97     72.85 o 
  -4  -3   3      289.83      268.00     35.33 o 
  -3  -3   3     6168.55     6084.75     72.39 o 
  -2  -3   3    10924.23    10858.75    101.20 o 
  -1  -3   3      490.21      472.19     29.03 o 
   0  -3   3     1049.15      968.18     28.04 o 
   1  -3   3     9564.47     9236.34     70.84 o 
   2  -3   3     3986.54     3895.66     64.67 o 
   3  -3   3     2324.45     2496.59     65.39 o 
   4  -3   3     4281.60     4329.92    105.25 o 
   5  -3   3     1144.55     1161.44     92.69 o 
   6  -3   3        3.48       25.61     17.09 o 
   7  -3   3       85.28      103.68     34.95 o 
   8  -3   3      223.58      284.47     51.83 o 
   9  -3   3        0.64       69.18     37.89 o 
  -9  -2   3      256.32      218.42     54.31 o 
  -8  -2   3      235.54      293.19     66.11 o 
  -7  -2   3      332.03      332.35     43.98 o 
  -6  -2   3     1373.81     1377.83     55.33 o 
  -5  -2   3     2479.91     2502.91     68.38 o 
  -4  -2   3        3.40       18.02      8.28 o 
  -3  -2   3    10119.38     9839.01    109.92 o 
  -2  -2   3    19297.97    19205.78    163.74 o 
  -1  -2   3     3560.42     3494.20     32.95 o 
   0  -2   3      879.48      892.60     14.03 o 
   1  -2   3    15868.74    15318.60    116.85 o 
   2  -2   3    10659.58    10568.82     89.52 o 
   3  -2   3       35.48       47.64     21.76 o 
   4  -2   3     4072.19     4130.48    128.57 o 
   5  -2   3     2052.60     1980.66     82.37 o 
   6  -2   3       18.29       48.50     21.17 o 
   7  -2   3      136.33      114.35     32.90 o 
   8  -2   3      371.49      290.72     73.32 o 
  -9  -1   3       23.18       20.78     50.22 o 
  -8  -1   3      662.35      614.28    144.68 o 
  -7  -1   3      887.33      876.90     65.64 o 
  -6  -1   3       21.80       36.09     10.13 o 
  -5  -1   3     3359.16     3241.77     82.77 o 
  -4  -1   3    11977.02    11916.52    221.39 o 
  -3  -1   3     4213.60     4147.10     50.86 o 
  -2  -1   3     6580.31     6569.33     54.30 o 
  -1  -1   3    25997.88    24928.40    328.47 o 
   0  -1   3    15182.15    14848.77    104.74 o 
   1  -1   3     1745.07     1819.37     22.98 o 
   2  -1   3    15488.79    15383.35    135.69 o 
   3  -1   3    17821.78    17304.08    433.12 o 
   4  -1   3     2649.78     2689.38    127.77 o 
   5  -1   3      370.53      431.55     41.53 o 
   6  -1   3     1474.16     1416.51     90.17 o 
   7  -1   3      529.81      461.53     87.46 o 
   8  -1   3        0.02       35.40     21.06 o 
  -9   0   3       14.81       10.16     38.90 o 
  -8   0   3      563.85      643.76     82.77 o 
  -7   0   3      399.84      399.93     42.60 o 
  -6   0   3       11.85        9.41      8.70 o 
  -5   0   3     5815.33     5813.49     96.41 o 
  -4   0   3    11125.34    11163.80    131.66 o 
  -3   0   3     4448.04     4322.99     44.78 o 
  -2   0   3    18909.31    18214.93    198.62 o 
   1   0   3      923.98      929.93     16.11 o 
   2   0   3    15966.80    15544.80    137.17 o 
   3   0   3    33488.14    33907.36    170.73 o 
   4   0   3     3526.53     3356.76     83.01 o 
   5   0   3      171.63      175.73     30.94 o 
   6   0   3     3337.03     3702.25    130.70 o 
   7   0   3     1552.20     1594.46     89.87 o 
   8   0   3       32.30       28.64     22.41 o 
  -9   1   3       44.06       39.38     27.43 o 
  -8   1   3       42.42       48.87     42.11 o 
  -7   1   3        5.39       18.80     14.48 o 
  -6   1   3      172.25      164.64     22.02 o 
  -5   1   3      677.04      639.19     29.16 o 
  -4   1   3      114.40      146.65     19.00 o 
  -3   1   3     3431.04     3512.81     48.46 o 
  -2   1   3      918.51      984.66     16.78 o 
  -1   1   3     1620.70     1664.41     19.40 o 
   0   1   3     1949.68     1929.48     19.96 o 
   1   1   3     2486.31     2444.96     26.54 o 
   2   1   3     2037.46     2143.73     34.87 o 
   3   1   3       39.91       60.02     26.19 o 
   4   1   3     1661.87     1737.10     73.97 o 
   5   1   3      211.20      254.42     34.37 o 
   6   1   3        8.95      -12.30     28.65 o 
   7   1   3      121.70      114.89     35.16 o 
   8   1   3      129.66       71.45     24.46 o 
  -9   2   3      150.55      120.02     47.70 o 
  -8   2   3      526.40      571.63     90.05 o 
  -7   2   3      172.17      151.89     37.42 o 
  -6   2   3      304.27      305.48     35.90 o 
  -5   2   3     3338.57     3157.81     63.83 o 
  -4   2   3     3104.46     2950.35     63.88 o 
  -3   2   3     1035.99     1049.29     32.32 o 
  -2   2   3    41447.29    40874.64    333.98 o 
  -1   2   3     9439.07     9329.73     67.99 o 
   0   2   3      336.87      329.58     12.19 o 
   1   2   3    16740.05    16574.70    180.68 o 
   2   2   3     6011.01     5773.79     70.94 o 
   3   2   3     1122.62     1174.71     50.19 o 
   4   2   3      644.72      701.69     61.45 o 
   5   2   3     2604.71     2512.84    148.51 o 
   6   2   3      718.75      732.05     58.43 o 
   7   2   3        4.03       42.93     21.80 o 
   8   2   3      266.98      232.83     53.47 o 
  -9   3   3       27.44       39.80     43.73 o 
  -8   3   3      405.86      462.02     99.36 o 
  -7   3   3      717.70      733.22     66.33 o 
  -6   3   3      918.37      910.74     35.48 o 
  -5   3   3      407.93      382.96     25.76 o 
  -4   3   3      681.25      691.70     24.02 o 
  -3   3   3     2931.16     2736.88     39.92 o 
  -2   3   3      785.48      761.03     13.86 o 
  -1   3   3     1530.22     1512.65     32.77 o 
   0   3   3    16316.19    16500.47    117.06 o 
   1   3   3     3216.24     3100.29     65.95 o 
   2   3   3      132.65      130.73     24.38 o 
   3   3   3     1180.41     1152.59     70.70 o 
   4   3   3      516.08      551.76     51.31 o 
   5   3   3      342.97      336.24     41.03 o 
   6   3   3        6.03       41.91     18.37 o 
   7   3   3        8.03       26.56     19.05 o 
   8   3   3        1.41       41.75     20.36 o 
 -10   4   3      184.11       64.98     41.05 o 
  -9   4   3      262.09      360.70     85.75 o 
  -8   4   3      122.15      127.55     42.89 o 
  -7   4   3     2758.20     2810.11     79.11 o 
  -6   4   3     7292.21     7392.10    160.04 o 
  -5   4   3       27.45       35.89      9.87 o 
  -4   4   3    13377.16    13811.86    195.40 o 
  -3   4   3    34369.04    33957.88    282.77 o 
  -2   4   3     8954.19     8829.20     82.32 o 
  -1   4   3     2179.67     2094.80     34.85 o 
   0   4   3    29116.20    28393.24    395.53 o 
   1   4   3    21181.41    21056.28    297.90 o 
   2   4   3      802.29      688.14     35.18 o 
   3   4   3     4291.55     4549.90     75.75 o 
   4   4   3     7218.15     7139.30    168.77 o 
   5   4   3     2516.61     2839.79     79.22 o 
   6   4   3       84.44       61.77     26.63 o 
   7   4   3      443.34      331.53     63.04 o 
 -10   5   3       37.15       47.09     29.09 o 
  -9   5   3       15.80       14.35     29.36 o 
  -8   5   3       22.51       34.84     27.79 o 
  -7   5   3      390.89      358.82     53.93 o 
  -6   5   3     1144.28     1158.92     29.76 o 
  -5   5   3      324.52      342.92     27.23 o 
  -4   5   3     4003.66     4048.31     85.63 o 
  -3   5   3    10797.25    10737.18    126.27 o 
  -2   5   3     8516.36     8640.70     92.79 o 
  -1   5   3       37.25       34.11      9.08 o 
   0   5   3     5032.19     4886.71     53.96 o 
   1   5   3    14056.40    14084.44    155.02 o 
   2   5   3     1030.63     1002.37     34.90 o 
   3   5   3      229.66      190.86     29.62 o 
   4   5   3      399.30      477.44     88.93 o 
   5   5   3      453.99      449.98     73.82 o 
   6   5   3        1.04       34.55     13.04 o 
   7   5   3       85.62       96.88     27.03 o 
  -9   6   3        3.13       41.04     33.99 o 
  -8   6   3      251.52      407.46     78.75 o 
  -7   6   3      400.22      340.84     65.56 o 
  -6   6   3       80.41       47.89     24.40 o 
  -5   6   3     3046.77     3184.27     68.63 o 
  -4   6   3     3896.73     3986.96     85.74 o 
  -3   6   3        2.86       12.29      9.65 o 
  -2   6   3     4566.05     4652.37     80.22 o 
  -1   6   3     9246.90     9339.91    128.39 o 
   0   6   3     2159.53     2217.94     62.27 o 
   1   6   3     1889.54     1891.55     43.39 o 
   2   6   3     5493.85     5501.78    112.62 o 
   3   6   3     2938.39     3002.79     75.38 o 
   4   6   3       11.88       21.75     18.67 o 
   5   6   3      445.31      539.76    114.57 o 
   6   6   3      544.96      433.20     97.90 o 
   7   6   3       88.95      123.15     35.76 o 
  -9   7   3       36.04       67.81     27.24 o 
  -8   7   3        1.40       45.17     38.47 o 
  -7   7   3       98.28       89.06     23.45 o 
  -6   7   3      533.17      560.78     76.23 o 
  -5   7   3      190.85      170.88     28.33 o 
  -4   7   3      737.66      734.27     45.12 o 
  -3   7   3      575.50      602.37     73.06 o 
  -2   7   3      815.27      817.03     31.44 o 
  -1   7   3     1904.57     1958.54     55.57 o 
   0   7   3     2688.26     2630.15     64.18 o 
   1   7   3      511.57      487.43     26.74 o 
   2   7   3      325.27      357.79     47.77 o 
   3   7   3      522.77      523.71     78.84 o 
   4   7   3        5.07       22.81     24.09 o 
   5   7   3      158.12      140.01     44.01 o 
   6   7   3      237.84      196.63     41.73 o 
  -9   8   3      363.86      300.26     82.42 o 
  -8   8   3      236.27      208.38     66.81 o 
  -7   8   3       21.85        8.96     26.12 o 
  -6   8   3     3422.98     3744.99    155.70 o 
  -5   8   3     4841.63     5111.84    118.06 o 
  -4   8   3      737.86      635.00     70.78 o 
  -3   8   3     4242.99     4325.33     97.87 o 
  -2   8   3    12331.19    12857.69    195.04 o 
  -1   8   3     4185.77     4206.86     92.43 o 
   0   8   3      161.71      176.51     20.57 o 
   1   8   3     4530.19     4436.31    101.75 o 
   2   8   3     1547.49     1564.89     64.43 o 
   3   8   3      197.27      161.68     38.73 o 
   4   8   3       56.80       67.12     29.40 o 
   5   8   3      339.62      322.13     69.08 o 
   6   8   3      127.61      101.48     30.65 o 
  -9   9   3      365.66      335.51     83.86 o 
  -8   9   3      251.81      214.75     82.49 o 
  -7   9   3       13.09       10.09     15.17 o 
  -6   9   3     1468.15     1477.73     83.04 o 
  -5   9   3     3022.07     3184.20     83.65 o 
  -4   9   3      655.23      687.41     38.49 o 
  -3   9   3     1312.18     1329.79     78.61 o 
  -2   9   3     9158.28     9567.87    201.53 o 
  -1   9   3     5026.33     5026.54    218.52 o 
   0   9   3       54.43       68.07     19.14 o 
   1   9   3     4495.44     4565.69    114.37 o 
   2   9   3     3441.39     3348.19     73.29 o 
   3   9   3      222.30      207.29     38.65 o 
   4   9   3      663.05      521.64     96.69 o 
   5   9   3      294.07      210.67     55.14 o 
  -9  10   3       56.95       40.36     26.40 o 
  -8  10   3      353.36      356.21     81.49 o 
  -7  10   3      270.56      324.74    106.66 o 
  -6  10   3       44.26       39.06     18.27 o 
  -5  10   3     1405.16     1286.76     66.87 o 
  -4  10   3     3168.35     3282.19    105.09 o 
  -3  10   3      924.09      859.77     46.13 o 
  -2  10   3      565.95      600.26     54.72 o 
  -1  10   3     1855.41     1836.75     67.70 o 
   0  10   3     3130.44     3055.05     76.64 o 
   1  10   3      153.25      151.96     25.11 o 
   2  10   3      653.68      696.50     74.75 o 
   3  10   3     1365.34     1471.51    116.91 o 
   4  10   3      211.39      235.57     45.02 o 
  -8  11   3      111.06       65.26     31.29 o 
  -7  11   3       80.12       12.62     34.15 o 
  -6  11   3       99.15      102.16     24.11 o 
  -5  11   3       73.27       62.08     22.69 o 
  -4  11   3     1315.62     1347.59     65.12 o 
  -3  11   3     2331.57     2290.45     89.77 o 
  -2  11   3        4.70       43.39     14.65 o 
  -1  11   3     2039.53     2002.77     56.88 o 
   0  11   3     1646.63     1781.78     68.05 o 
   1  11   3      803.37      741.23     46.42 o 
   2  11   3      109.74       59.51     19.24 o 
   3  11   3     1605.45     1576.67     73.38 o 
   4  11   3      348.63      264.40     61.93 o 
  -8  12   3       83.84       81.78     28.14 o 
  -7  12   3       65.44       44.84     37.92 o 
  -6  12   3       28.43       38.53     15.90 o 
  -5  12   3      217.95      190.29     35.26 o 
  -4  12   3      291.13      256.69     48.52 o 
  -3  12   3        4.06       16.21     11.13 o 
  -2  12   3      336.63      298.39     53.82 o 
  -1  12   3       25.40        8.33     21.93 o 
   0  12   3        0.83       24.92     11.60 o 
   1  12   3       51.39       37.08     21.51 o 
   2  12   3      336.20      263.82     51.64 o 
   3  12   3       28.25       45.65     32.55 o 
  -7  13   3      362.45      287.65     74.60 o 
  -6  13   3        5.44       40.46     15.30 o 
  -5  13   3      446.00      563.81     76.51 o 
  -4  13   3     1711.09     1867.73    116.27 o 
  -3  13   3      239.28      249.88     41.65 o 
  -2  13   3      378.34      470.45     82.12 o 
  -1  13   3      873.12      971.70     75.07 o 
   0  13   3      580.29      514.43    132.14 o 
   1  13   3        6.23       12.96     11.32 o 
   2  13   3      374.87      312.03     79.30 o 
  -6  14   3      262.87      201.79     73.11 o 
  -5  14   3        5.89       38.63     26.28 o 
  -4  14   3      623.80      605.63    135.07 o 
  -3  14   3      996.88      880.00    113.18 o 
  -2  14   3        8.55       43.96     18.10 o 
  -1  14   3      228.27      184.66     48.11 o 
   0  14   3      502.62      418.02    104.74 o 
   1  14   3      258.16      126.79    112.86 o 
  -5  15   3       56.61       42.88     20.66 o 
  -4  15   3       94.57       73.30     28.58 o 
  -3  15   3     1200.31     1174.84    113.19 o 
  -2  15   3      587.27      505.44    107.82 o 
  -1  15   3        5.53       25.38     15.78 o 
   0 -15   4      547.84      505.53    140.78 o 
   1 -15   4      834.56      936.48    103.81 o 
   2 -15   4      134.64       83.54     30.19 o 
   3 -15   4      228.97      125.84    130.39 o 
   4 -15   4      579.95      412.25    142.79 o 
  -2 -14   4       17.37       46.89     22.37 o 
  -1 -14   4       16.59        4.16     66.90 o 
   0 -14   4       16.33       39.98     26.06 o 
   1 -14   4       33.16       68.62     39.02 o 
   2 -14   4      204.83      240.75     95.57 o 
   3 -14   4       28.71      117.03     30.24 o 
   4 -14   4       48.57       28.63     16.00 o 
   5 -14   4      123.09      101.93     29.61 o 
  -3 -13   4      463.05      366.13    117.32 o 
  -2 -13   4       10.71       43.52     31.97 o 
  -1 -13   4      580.44      612.63    149.86 o 
   0 -13   4     1477.89     1544.72    126.08 o 
   1 -13   4      271.22      246.41     72.45 o 
   2 -13   4      114.03      150.56     53.26 o 
   3 -13   4     1245.42     1205.85     85.69 o 
   4 -13   4      563.39      486.03     87.98 o 
   5 -13   4        2.17       27.60     15.53 o 
   6 -13   4      159.46      132.74     40.87 o 
  -4 -12   4       21.47       18.82     31.15 o 
  -3 -12   4      643.66      486.33    146.07 o 
  -2 -12   4      277.44      231.14     64.72 o 
  -1 -12   4        0.30      -18.78     54.73 o 
   0 -12   4      643.42      642.13    102.88 o 
   1 -12   4      838.39      912.38     46.78 o 
   2 -12   4      286.02      325.27     50.86 o 
   3 -12   4      321.34      306.11     52.13 o 
   4 -12   4      990.26      971.53     69.65 o 
   5 -12   4      220.63      186.59     40.35 o 
   6 -12   4       22.32       50.90     20.50 o 
   7 -12   4       51.69       49.51     15.54 o 
  -5 -11   4      348.54      349.04     72.96 o 
  -4 -11   4      110.75      118.21     48.86 o 
  -3 -11   4      568.33      677.80    133.98 o 
  -2 -11   4     4306.02     4282.79    195.12 o 
  -1 -11   4     1467.42     1531.66    212.40 o 
   0 -11   4      219.77      256.21     43.46 o 
   1 -11   4     3993.13     4321.42    112.72 o 
   2 -11   4     6335.87     7019.43    113.60 o 
   3 -11   4     1407.01     1297.98     73.44 o 
   4 -11   4     1327.87     1233.17     73.64 o 
   5 -11   4     2310.45     2590.38    159.26 o 
   6 -11   4      714.41      618.03    132.56 o 
   7 -11   4        1.28       46.25     25.66 o 
  -6 -10   4       42.58       19.51     18.18 o 
  -5 -10   4      179.50      287.66     92.39 o 
  -4 -10   4      125.50       63.33     36.98 o 
  -3 -10   4       40.44       45.83     27.79 o 
  -2 -10   4     1783.71     1797.82    134.33 o 
  -1 -10   4      788.64      781.68     27.88 o 
   0 -10   4      335.37      355.03     33.93 o 
   1 -10   4     3098.86     2979.46     96.06 o 
   2 -10   4     2365.97     2309.60     56.46 o 
   3 -10   4      944.65     1093.07     81.49 o 
   4 -10   4       55.28       40.51     25.63 o 
   5 -10   4     1579.34     1615.89     80.36 o 
   6 -10   4      837.91      821.52     99.05 o 
   7 -10   4       21.73       48.82     21.95 o 
  -6  -9   4      187.65       94.43     32.90 o 
  -5  -9   4      223.30      306.58    106.84 o 
  -4  -9   4       57.87       72.12     22.83 o 
  -3  -9   4     2228.84     2401.37    117.17 o 
  -2  -9   4      672.78      642.92     28.13 o 
  -1  -9   4      725.43      664.09     49.20 o 
   0  -9   4     3422.59     3470.05     89.11 o 
   1  -9   4     2090.91     2160.93     82.25 o 
   2  -9   4       50.26       76.65     18.82 o 
   3  -9   4      776.61      884.53     48.37 o 
   4  -9   4     1671.19     1828.81     65.92 o 
   5  -9   4       34.96       34.06     18.90 o 
   6  -9   4       77.89      101.02     37.11 o 
   7  -9   4      397.64      319.11     58.98 o 
   8  -9   4       79.34       51.78     31.01 o 
  -7  -8   4       24.19       37.01     20.63 o 
  -6  -8   4      355.13      293.10     84.01 o 
  -5  -8   4      352.45      392.57     59.86 o 
  -4  -8   4        1.44       26.36     19.52 o 
  -3  -8   4      713.70      717.30     40.62 o 
  -2  -8   4     2011.76     2057.67     45.57 o 
  -1  -8   4       43.73       45.99     12.34 o 
   0  -8   4     1654.29     1684.99     26.71 o 
   1  -8   4     3473.62     3504.26     63.07 o 
   2  -8   4      829.52      836.17     42.98 o 
   3  -8   4      353.76      325.40     41.39 o 
   4  -8   4     1476.12     1534.48     85.61 o 
   5  -8   4      479.39      435.22     83.50 o 
   6  -8   4        0.59       28.29     20.69 o 
   7  -8   4      197.23      235.10     36.31 o 
   8  -8   4       31.06       19.16     23.50 o 
  -7  -7   4      333.69      217.16     77.02 o 
  -6  -7   4       32.41        5.80     29.61 o 
  -5  -7   4     1151.81     1299.32     84.71 o 
  -4  -7   4     3625.28     3872.87     96.32 o 
  -3  -7   4      508.70      465.30     20.70 o 
  -2  -7   4     2785.31     2825.84    148.07 o 
  -1  -7   4    10057.51    10152.24    162.66 o 
   0  -7   4     6055.39     6162.55    149.84 o 
   1  -7   4      143.57      154.28     23.92 o 
   2  -7   4     7487.41     7408.94    131.96 o 
   3  -7   4     6178.01     6525.03    134.05 o 
   4  -7   4      633.49      621.36     64.01 o 
   5  -7   4      188.72      202.96     37.41 o 
   6  -7   4     1830.90     1847.03     84.31 o 
   7  -7   4      530.37      416.01     81.73 o 
   8  -7   4        5.69        2.40     21.94 o 
  -8  -6   4      174.39      200.71     74.48 o 
  -7  -6   4      494.97      403.74     92.47 o 
  -6  -6   4       62.33       81.58     42.64 o 
  -5  -6   4     1588.25     1685.87     76.04 o 
  -4  -6   4     6344.81     6683.21    107.28 o 
  -3  -6   4     2353.52     2275.03     64.44 o 
  -2  -6   4     2593.17     2574.43     69.86 o 
  -1  -6   4    17733.98    18406.40    330.30 o 
   0  -6   4    16892.32    17041.91    176.46 o 
   1  -6   4      549.60      500.05     42.40 o 
   2  -6   4    13518.02    13505.99    191.65 o 
   3  -6   4    14209.47    14033.20    414.77 o 
   4  -6   4     2921.38     2984.54     77.46 o 
   5  -6   4      805.74      788.41     80.56 o 
   6  -6   4     1876.42     1931.43    113.47 o 
   7  -6   4      602.64      526.74    105.29 o 
   8  -6   4        3.95       41.20     44.68 o 
  -8  -5   4       42.86       56.00     47.38 o 
  -7  -5   4        3.38       14.70     26.39 o 
  -6  -5   4      236.26      191.47     27.08 o 
  -5  -5   4       45.45       27.83     15.82 o 
  -4  -5   4      483.87      451.78     28.59 o 
  -3  -5   4     2251.08     2241.53     57.69 o 
  -2  -5   4      294.15      373.43     74.96 o 
  -1  -5   4       99.82       31.00     57.19 o 
   0  -5   4     5766.07     5879.78     62.73 o 
   1  -5   4     5750.76     5673.15     73.41 o 
   2  -5   4       32.98       40.23     15.29 o 
   3  -5   4     1268.46     1137.05     78.53 o 
   4  -5   4     3461.43     3567.26     82.10 o 
   5  -5   4     1296.20     1320.76     71.38 o 
   6  -5   4       10.09       17.74     36.04 o 
   7  -5   4      787.41      979.29     94.87 o 
   8  -5   4       55.08       83.75     23.05 o 
  -8  -4   4       25.24       25.30     54.58 o 
  -7  -4   4        9.79       30.73     12.59 o 
  -6  -4   4      673.00      713.39     76.43 o 
  -5  -4   4     2093.61     2339.26     75.59 o 
  -4  -4   4       69.23       62.59     13.25 o 
  -3  -4   4     3996.26     4070.36     77.83 o 
  -2  -4   4     5285.21     5375.99    106.21 o 
  -1  -4   4     3555.74     3458.79     88.10 o 
   0  -4   4     2704.12     2561.64     51.17 o 
   1  -4   4    25108.06    24976.31    491.95 o 
   2  -4   4     6004.27     5812.78     81.75 o 
   3  -4   4        0.62       29.12     17.04 o 
   4  -4   4     3692.84     3963.21     94.90 o 
   5  -4   4     1636.37     1637.99     80.85 o 
   6  -4   4      951.63      808.47     62.84 o 
   7  -4   4      353.81      308.60     64.63 o 
   8  -4   4      639.69      688.35     95.48 o 
  -9  -3   4        0.79       80.26     67.57 o 
  -8  -3   4        8.03       26.42     23.75 o 
  -7  -3   4      493.00      553.95    129.18 o 
  -6  -3   4      994.02      997.11     79.00 o 
  -5  -3   4      317.91      263.32     42.44 o 
  -4  -3   4     3949.75     3924.11     92.37 o 
  -3  -3   4     2291.77     2224.40     45.46 o 
  -2  -3   4      114.52      107.51      9.11 o 
  -1  -3   4      126.12      158.05     10.47 o 
   0  -3   4     6188.06     6062.61     57.00 o 
   1  -3   4      479.77      474.45     17.56 o 
   2  -3   4      465.43      548.16     32.18 o 
   3  -3   4       45.70       34.72     17.00 o 
   4  -3   4       36.60       26.69     21.08 o 
   5  -3   4        6.35       51.36     27.29 o 
   6  -3   4       57.25       49.92     23.51 o 
   7  -3   4       72.90       60.69     34.72 o 
   8  -3   4        5.85       19.99     24.23 o 
  -9  -2   4       18.44       43.90     30.64 o 
  -8  -2   4      288.14      234.54     67.43 o 
  -7  -2   4     1272.59     1387.54     61.98 o 
  -6  -2   4     2966.58     2883.00    128.73 o 
  -5  -2   4      162.92      161.38     22.04 o 
  -4  -2   4     6251.48     6072.86    220.23 o 
  -3  -2   4    26106.06    27077.79    366.36 o 
  -2  -2   4     6395.41     5915.26     60.97 o 
  -1  -2   4     7002.07     7003.58     53.66 o 
   0  -2   4    42376.50    40175.70    463.92 o 
   1  -2   4    43284.70    44324.10    379.80 o 
   2  -2   4       31.37       29.59     16.06 o 
   3  -2   4     6455.05     6505.28    109.34 o 
   4  -2   4     8007.43     8252.85    228.79 o 
   5  -2   4     1566.65     1580.12    106.82 o 
   6  -2   4        9.60       28.86     20.00 o 
   7  -2   4      932.97      716.37    121.49 o 
   8  -2   4      290.75      236.24     46.73 o 
  -9  -1   4       68.99       48.98     38.00 o 
  -8  -1   4        1.48       38.76     25.14 o 
  -7  -1   4      532.77      490.84     48.84 o 
  -6  -1   4     3130.77     3323.08     60.66 o 
  -5  -1   4     1611.84     1580.13     63.26 o 
  -4  -1   4     1087.59     1000.35     33.26 o 
  -3  -1   4     9195.68     9214.82    113.42 o 
  -2  -1   4     7271.21     7161.98     68.65 o 
  -1  -1   4     1281.96     1315.62     16.13 o 
   0  -1   4     9049.84     8910.36     66.12 o 
   1  -1   4    11356.39    11385.12    104.50 o 
   2  -1   4      778.42      735.07     28.37 o 
   3  -1   4      898.93      815.75     78.26 o 
   4  -1   4     5583.28     5554.56    216.40 o 
   5  -1   4      942.09     1022.41     69.73 o 
   6  -1   4       41.47       44.51     19.64 o 
   7  -1   4       70.67       43.96     17.27 o 
   8  -1   4      194.68      112.49     29.28 o 
  -9   0   4      110.56       60.09     32.43 o 
  -8   0   4      227.75      267.72     68.57 o 
  -7   0   4       92.00      103.45     24.22 o 
  -6   0   4      192.17      245.90     29.38 o 
  -5   0   4     6185.58     6354.02    110.68 o 
  -4   0   4     3926.13     3828.52     42.81 o 
  -3   0   4     1271.89     1333.97     28.06 o 
  -2   0   4    21189.59    20888.97    195.13 o 
  -1   0   4    20583.76    21127.24    239.39 o 
   0   0   4     3358.73     3401.24     40.35 o 
   1   0   4    16771.62    16921.23    133.70 o 
   2   0   4    19207.84    19263.11    193.09 o 
   3   0   4     4617.73     4335.91    136.57 o 
   4   0   4      218.16      239.27     48.38 o 
   5   0   4     2299.79     2368.77     83.69 o 
   6   0   4     1844.59     1914.13     64.16 o 
   7   0   4      144.66      102.36     41.41 o 
   8   0   4       29.85       42.08     19.67 o 
  -9   1   4        6.97      -19.27     27.89 o 
  -8   1   4       27.50       17.08     34.54 o 
  -7   1   4       72.57       80.19     26.47 o 
  -6   1   4        1.36        4.86      5.83 o 
  -5   1   4      715.19      651.82     37.07 o 
  -4   1   4     2512.60     2664.17     62.69 o 
  -3   1   4     1020.44     1073.11     32.00 o 
  -2   1   4     3520.74     3660.86     49.81 o 
  -1   1   4     8570.20     8560.09     71.46 o 
   0   1   4      102.07      135.01     10.25 o 
   1   1   4      736.81      686.73     21.70 o 
   2   1   4     8736.75     8748.80    101.00 o 
   3   1   4     5383.84     5642.58    129.94 o 
   4   1   4      389.60      410.37     46.81 o 
   5   1   4     1678.98     1679.62     54.42 o 
   6   1   4      671.42      650.55    108.72 o 
   7   1   4       43.62       36.52     17.31 o 
   8   1   4       72.03       45.91     32.50 o 
  -9   2   4      326.88      281.33     89.34 o 
  -8   2   4      374.92      311.78     61.17 o 
  -7   2   4        8.54       24.00     35.49 o 
  -6   2   4     3697.59     3886.77    240.70 o 
  -5   2   4     6214.19     6576.86    173.08 o 
  -4   2   4     1863.87     1884.62     62.05 o 
  -3   2   4     9524.70     9447.67    124.73 o 
  -2   2   4     6133.50     5823.84     55.47 o 
  -1   2   4     2301.56     2252.82     22.78 o 
   0   2   4     4250.99     4220.71     39.93 o 
   1   2   4     2275.16     2153.16     33.83 o 
   2   2   4     3862.64     3706.60     51.23 o 
   3   2   4       11.11       36.50     14.62 o 
   4   2   4     1738.19     1692.38     59.88 o 
   5   2   4      378.89      392.35     60.11 o 
   6   2   4      153.31       89.50     33.18 o 
   7   2   4        4.42       13.99     18.21 o 
   8   2   4      146.89       73.02     32.81 o 
 -10   3   4       56.49       58.29     36.34 o 
  -9   3   4      389.71      459.97     83.53 o 
  -8   3   4      297.87      260.03     84.67 o 
  -7   3   4       92.02       68.18     26.87 o 
  -6   3   4     1789.11     1925.09    103.31 o 
  -5   3   4     7622.43     7692.63    339.39 o 
  -4   3   4    10702.22    10920.32    206.12 o 
  -3   3   4     2840.69     2739.99     46.31 o 
  -2   3   4    29844.24    29593.47    307.82 o 
  -1   3   4    10115.28    10072.67    103.14 o 
   0   3   4       38.88       33.83      5.72 o 
   1   3   4    14522.15    14762.79    155.19 o 
   2   3   4     7596.90     7468.55     87.06 o 
   3   3   4      312.81      259.02     35.29 o 
   4   3   4     3139.80     3109.60     67.82 o 
   5   3   4      841.97      965.94     54.73 o 
   6   3   4       93.20       54.06     18.77 o 
   7   3   4       15.91       37.61     16.09 o 
 -10   4   4       14.89       60.53     42.11 o 
  -9   4   4       87.47       94.56     38.56 o 
  -8   4   4     1033.52     1220.71    161.90 o 
  -7   4   4      774.46      897.37     70.08 o 
  -6   4   4       12.63       16.11     27.08 o 
  -5   4   4     1797.45     1762.57    116.57 o 
  -4   4   4     6108.64     5965.37    110.69 o 
  -3   4   4    11259.62    11552.93    113.54 o 
  -2   4   4     3664.32     3712.43     55.59 o 
  -1   4   4    18460.10    18610.77    176.26 o 
   0   4   4     9298.39     9050.73    121.71 o 
   1   4   4      381.91      369.09     51.02 o 
   2   4   4     2748.06     2461.09     56.38 o 
   3   4   4     7542.36     7624.20    141.12 o 
   4   4   4      142.63      119.32     31.35 o 
   5   4   4      101.14       88.77     21.49 o 
   6   4   4      124.31      145.69     30.81 o 
   7   4   4      188.34      146.97     45.81 o 
 -10   5   4       17.17       80.21     27.06 o 
  -9   5   4       16.07       63.23     34.31 o 
  -8   5   4      668.45      586.51    152.36 o 
  -7   5   4      872.36     1111.48     92.80 o 
  -6   5   4      520.40      448.12     22.61 o 
  -5   5   4     1275.96     1217.91     28.05 o 
  -4   5   4     4865.85     4753.91     94.78 o 
  -3   5   4     9722.02     9652.24    100.21 o 
  -2   5   4      301.27      299.07     20.95 o 
  -1   5   4    14333.50    14158.79    260.84 o 
   0   5   4    23264.91    23815.56    278.03 o 
   1   5   4     3215.20     3097.68     71.09 o 
   2   5   4     2743.51     2657.81     56.39 o 
   3   5   4    11620.99    11861.72    203.39 o 
   4   5   4     4707.77     4891.78    205.68 o 
   5   5   4       26.79       22.07     19.44 o 
   6   5   4      770.90      708.77    142.24 o 
   7   5   4      300.10      234.92     63.41 o 
  -9   6   4       38.33       29.29     57.66 o 
  -8   6   4       50.45       80.21     33.83 o 
  -7   6   4        3.63       53.41     34.65 o 
  -6   6   4       22.08       25.15     15.57 o 
  -5   6   4      204.10      188.03     18.66 o 
  -4   6   4      944.12      903.14     30.14 o 
  -3   6   4      778.36      819.61     27.56 o 
  -2   6   4     1166.35     1105.09     24.91 o 
  -1   6   4       15.59       20.14      8.47 o 
   0   6   4       41.93       32.30      9.20 o 
   1   6   4     1043.14     1074.72     37.06 o 
   2   6   4       51.06       62.56     15.89 o 
   3   6   4      644.63      701.59     86.75 o 
   4   6   4      593.24      506.69     78.07 o 
   5   6   4       36.11       40.48     30.09 o 
   6   6   4       26.61       38.79     22.96 o 
  -9   7   4       55.77       84.99     61.97 o 
  -8   7   4      729.05      718.39     73.62 o 
  -7   7   4      255.22      202.64     73.56 o 
  -6   7   4       32.03       35.69     13.02 o 
  -5   7   4     1616.40     1545.29     44.38 o 
  -4   7   4     2663.34     2617.33     55.47 o 
  -3   7   4      716.09      659.98     35.82 o 
  -2   7   4     3045.23     3122.34     72.10 o 
  -1   7   4     5074.43     5024.56     98.28 o 
   0   7   4     1697.66     1582.69     42.23 o 
   1   7   4     1086.54     1114.59     36.48 o 
   2   7   4     5565.82     5440.27     97.11 o 
   3   7   4     3111.97     3156.14    112.43 o 
   4   7   4      303.50      249.74     41.57 o 
   5   7   4      627.98      684.60     58.42 o 
   6   7   4      193.11      155.23     46.08 o 
  -9   8   4       30.61      124.04     37.92 o 
  -8   8   4      292.93      246.68     44.94 o 
  -7   8   4      623.86      634.52    130.17 o 
  -6   8   4      738.51      763.96     40.22 o 
  -5   8   4        6.57       31.11     18.03 o 
  -4   8   4     2370.92     2221.29     78.06 o 
  -3   8   4     4438.49     4551.44     92.97 o 
  -2   8   4      144.51      139.00     22.93 o 
  -1   8   4      602.38      594.25     29.03 o 
   0   8   4     1712.86     1697.21     47.51 o 
   1   8   4      395.02      416.41     69.74 o 
   2   8   4       66.26       76.67     22.16 o 
   3   8   4      707.69      775.96     81.00 o 
   4   8   4      199.98      152.34     30.53 o 
   5   8   4        2.83       31.89     23.79 o 
  -9   9   4      173.12      146.12     75.72 o 
  -8   9   4       50.28       67.70     39.99 o 
  -7   9   4     1429.54     1466.44    131.85 o 
  -6   9   4     2692.37     2970.05    114.34 o 
  -5   9   4      330.88      337.96     56.78 o 
  -4   9   4      215.28      248.78     42.19 o 
  -3   9   4     8200.97     8477.06    161.03 o 
  -2   9   4     6167.14     6362.90    108.17 o 
  -1   9   4       19.87       35.26     12.76 o 
   0   9   4     6943.15     6932.05    152.21 o 
   1   9   4     6556.67     6536.84    142.25 o 
   2   9   4     1066.42     1170.12     56.98 o 
   3   9   4      466.12      503.06     83.53 o 
   4   9   4     1113.22     1086.59    171.05 o 
   5   9   4      709.77      843.24    157.26 o 
  -9  10   4       25.78       53.15     36.48 o 
  -8  10   4        1.80       56.26     30.32 o 
  -7  10   4      349.22      333.28    112.95 o 
  -6  10   4      993.32     1030.47     82.12 o 
  -5  10   4      427.50      403.18     48.93 o 
  -4  10   4      370.87      350.06     51.81 o 
  -3  10   4     2023.38     1963.26     86.85 o 
  -2  10   4     1962.38     1869.34    134.63 o 
  -1  10   4      331.23      349.26     33.23 o 
   0  10   4      185.16      216.35     62.16 o 
   1  10   4     2673.71     2863.19    171.37 o 
   2  10   4      548.26      597.52     40.06 o 
   3  10   4        4.04        4.59     45.87 o 
   4  10   4      513.16      357.75    125.67 o 
  -8  11   4      191.86      132.55     62.31 o 
  -7  11   4       88.68       65.95     36.01 o 
  -6  11   4       20.44       43.83     16.94 o 
  -5  11   4      242.06      170.40     42.72 o 
  -4  11   4      547.25      620.54     65.01 o 
  -3  11   4      128.27      154.79     24.44 o 
  -2  11   4      759.60      776.41     74.06 o 
  -1  11   4      773.30      853.36     74.85 o 
   0  11   4     1028.95      990.70     38.18 o 
   1  11   4      103.50       97.18     31.99 o 
   2  11   4      284.08      248.50     69.74 o 
   3  11   4      830.32      747.61    165.98 o 
  -8  12   4       13.31       17.89     19.50 o 
  -7  12   4      106.74       67.08     28.68 o 
  -6  12   4      237.77      219.94     51.50 o 
  -5  12   4       30.63       43.51     28.08 o 
  -4  12   4       90.78      122.79     30.60 o 
  -3  12   4      541.75      466.01     77.71 o 
  -2  12   4       30.78       62.86     32.55 o 
  -1  12   4       96.27       74.44     74.20 o 
   0  12   4      366.29      365.79     70.96 o 
   1  12   4       11.38       43.78     48.70 o 
   2  12   4       25.69       -3.51     25.01 o 
   3  12   4      209.23      198.63     64.47 o 
  -7  13   4        1.96       28.66     20.39 o 
  -6  13   4      673.33      543.93     74.73 o 
  -5  13   4     1117.30     1188.56    108.36 o 
  -4  13   4      264.62      207.34     87.47 o 
  -3  13   4      339.97      301.12     65.89 o 
  -2  13   4     1719.59     1753.06    119.94 o 
  -1  13   4      657.08      762.59     87.09 o 
   0  13   4        7.64       29.61     59.98 o 
   1  13   4      289.94      247.61     65.83 o 
   2  13   4      298.95      302.75     73.20 o 
  -6  14   4      361.43      504.14    157.40 o 
  -5  14   4     1046.75     1162.16    253.39 o 
  -4  14   4      462.44      318.17     93.92 o 
  -3  14   4        4.53       76.09     26.28 o 
  -2  14   4     1227.39     1250.87    114.93 o 
  -1  14   4      827.92      774.31     73.70 o 
   0  14   4       45.09       38.41     21.27 o 
  -4  15   4      512.44      432.85    150.01 o 
  -3  15   4      348.63      236.93     84.43 o 
  -2  15   4       11.21       21.30     38.19 o 
   0 -15   5      314.77      181.44     69.93 o 
   1 -15   5       57.52       71.25     28.07 o 
   2 -15   5       71.12       62.99     54.44 o 
   3 -15   5      687.46      580.40    173.84 o 
  -2 -14   5      186.21      195.21     92.49 o 
  -1 -14   5        0.28      -28.51     49.47 o 
   0 -14   5      206.52      129.24     51.70 o 
   1 -14   5      315.76      347.12     86.70 o 
   2 -14   5       39.71       60.00     43.31 o 
   3 -14   5      233.67      280.56     90.82 o 
   4 -14   5      295.02      225.90     61.88 o 
   5 -14   5       43.05       52.96     17.44 o 
  -3 -13   5       16.55       -6.66     34.92 o 
  -2 -13   5      309.31      301.53     88.07 o 
  -1 -13   5     1051.21     1338.61    141.21 o 
   0 -13   5      780.69      769.43    159.25 o 
   1 -13   5       61.70       71.82     26.25 o 
   2 -13   5     1106.23     1150.12    112.09 o 
   3 -13   5      500.11      502.01     77.10 o 
   4 -13   5       51.78       55.59     25.95 o 
   5 -13   5      149.90      106.83     38.68 o 
   6 -13   5       96.69       90.58     37.82 o 
  -4 -12   5      929.23      844.22    160.82 o 
  -3 -12   5      272.09      265.13     71.90 o 
  -2 -12   5      249.96      115.89     58.56 o 
  -1 -12   5     2031.53     2101.53    262.92 o 
   0 -12   5     2408.27     2359.85    204.61 o 
   1 -12   5       84.17       76.75     35.95 o 
   2 -12   5     1399.27     1460.02    121.32 o 
   3 -12   5     2662.41     2399.53    108.92 o 
   4 -12   5      345.81      329.22     64.18 o 
   5 -12   5      135.15       68.46     29.05 o 
   6 -12   5      795.44      692.64     84.99 o 
  -5 -11   5       15.39       24.62     21.06 o 
  -4 -11   5      350.13      278.78     90.85 o 
  -3 -11   5      579.22      586.56    158.19 o 
  -2 -11   5      389.66      405.41     91.68 o 
  -1 -11   5       31.68       45.70     22.19 o 
   0 -11   5     2484.81     2568.62    120.02 o 
   1 -11   5     1760.54     2001.33     53.53 o 
   2 -11   5       10.30       13.42     21.88 o 
   3 -11   5     1632.91     1662.34     80.30 o 
   4 -11   5     1054.43     1146.49     78.70 o 
   5 -11   5      124.33      100.90     33.58 o 
   6 -11   5       47.50       15.04     22.06 o 
   7 -11   5      254.95      218.87     47.35 o 
  -6 -10   5      205.40      244.45     77.47 o 
  -5 -10   5      281.51      238.83     78.93 o 
  -4 -10   5       35.68       35.17     25.54 o 
  -3 -10   5     1445.56     1371.00     90.33 o 
  -2 -10   5     1249.29     1342.77     77.17 o 
  -1 -10   5      334.31      404.89     59.24 o 
   0 -10   5      177.81      220.17     33.06 o 
   1 -10   5     2723.16     2645.38     69.71 o 
   2 -10   5     2738.54     2883.94     94.32 o 
   3 -10   5      247.73      226.09     47.84 o 
   4 -10   5     3066.60     3158.90     90.84 o 
   5 -10   5     2040.59     1970.98    110.90 o 
   6 -10   5       35.05       52.77     19.43 o 
   7 -10   5      434.95      495.51     72.19 o 
  -6  -9   5       12.92       21.67     26.98 o 
  -5  -9   5       10.60       35.12     31.27 o 
  -4  -9   5      256.42      265.76     53.91 o 
  -3  -9   5      159.82       97.95     37.41 o 
  -2  -9   5      242.77      283.80     61.54 o 
  -1  -9   5      464.20      463.11     15.92 o 
   0  -9   5       22.91       21.77      6.53 o 
   1  -9   5      209.78      208.93     23.69 o 
   2  -9   5       62.08       70.10     18.80 o 
   3  -9   5      357.50      413.07     62.06 o 
   4  -9   5        8.66       12.28     15.99 o 
   5  -9   5      182.58      166.45     35.29 o 
   6  -9   5      121.81      142.96     30.81 o 
   7  -9   5        7.48       60.03     27.31 o 
  -7  -8   5      486.69      352.04    182.70 o 
  -6  -8   5      397.67      397.66     62.00 o 
  -5  -8   5        9.45      -12.27     24.98 o 
  -4  -8   5     1752.30     1815.16    113.37 o 
  -3  -8   5     4077.31     4284.07    119.41 o 
  -2  -8   5     3734.14     3880.98     93.44 o 
  -1  -8   5      124.11      112.27     27.88 o 
   0  -8   5     9717.82    10191.09    149.71 o 
   1  -8   5     2937.69     2920.88     54.43 o 
   2  -8   5        6.34       25.55     19.82 o 
   3  -8   5     2214.56     2381.17     73.04 o 
   4  -8   5     3169.93     3055.72     87.83 o 
   5  -8   5      138.83      107.38     33.11 o 
   6  -8   5      314.34      346.16     53.80 o 
   7  -8   5      753.09      580.37    138.54 o 
   8  -8   5      129.30       64.31     33.51 o 
  -7  -7   5      162.36       95.71     55.53 o 
  -6  -7   5      542.15      543.38     60.23 o 
  -5  -7   5      468.20      402.51    114.76 o 
  -4  -7   5      422.18      498.68     84.43 o 
  -3  -7   5     2300.81     2377.42    129.40 o 
  -2  -7   5     2999.37     3023.41     84.01 o 
  -1  -7   5        9.68      -16.77     28.89 o 
   0  -7   5     1573.22     1514.40     38.67 o 
   1  -7   5     6374.72     6127.16     94.51 o 
   2  -7   5     1422.07     1432.34     47.32 o 
   3  -7   5      318.80      334.54     62.86 o 
   4  -7   5     1737.64     1633.24     73.86 o 
   5  -7   5      555.84      418.97     64.47 o 
   6  -7   5       10.54       48.43     25.62 o 
   7  -7   5      326.89      301.69     68.94 o 
   8  -7   5      107.41       45.99     26.24 o 
  -8  -6   5      148.49       72.11     48.90 o 
  -7  -6   5        6.12       59.04     35.06 o 
  -6  -6   5      921.96      891.12     63.02 o 
  -5  -6   5     3053.55     2999.35     83.54 o 
  -4  -6   5     1114.26     1105.53     39.16 o 
  -3  -6   5      173.76      181.89     47.04 o 
  -2  -6   5    12033.44    12132.02    259.99 o 
  -1  -6   5    12734.37    13083.99    210.60 o 
   0  -6   5      107.52       94.36     18.37 o 
   1  -6   5     4800.83     4622.61    102.22 o 
   2  -6   5    13445.47    13128.55    228.78 o 
   3  -6   5     4887.02     4727.39    137.53 o 
   4  -6   5      473.31      475.27     61.83 o 
   5  -6   5     3320.20     3387.45    126.68 o 
   6  -6   5     2195.53     2301.22     82.64 o 
   7  -6   5      285.23      196.74     43.10 o 
   8  -6   5       90.12       73.79     38.83 o 
  -8  -5   5       75.24      126.70     51.36 o 
  -7  -5   5       78.04       94.86     62.73 o 
  -6  -5   5      121.11       89.43     23.05 o 
  -5  -5   5      530.85      561.49     37.76 o 
  -4  -5   5      668.86      669.61     28.94 o 
  -3  -5   5      296.24      317.18     63.85 o 
  -2  -5   5     3903.70     3866.46    148.19 o 
  -1  -5   5     5239.76     5184.50    239.28 o 
   0  -5   5      674.53      682.21     21.00 o 
   1  -5   5     5609.33     5353.02     75.54 o 
   2  -5   5     9269.64     9416.43    133.19 o 
   3  -5   5     3130.37     3123.45    104.22 o 
   4  -5   5      258.47      215.86     33.16 o 
   5  -5   5     3452.42     3751.92    208.23 o 
   6  -5   5     1566.57     1608.79     78.82 o 
   7  -5   5       42.85       63.78     25.79 o 
   8  -5   5       27.25       54.20     20.78 o 
  -8  -4   5      135.09       62.26     75.90 o 
  -7  -4   5      454.66      519.05    105.99 o 
  -6  -4   5      445.73      398.03     37.06 o 
  -5  -4   5     1086.94      925.86     63.52 o 
  -4  -4   5      244.20      230.24     22.77 o 
  -3  -4   5     3111.18     2910.69     27.35 o 
  -2  -4   5     7035.97     6752.17    144.05 o 
  -1  -4   5       16.23       31.74      9.29 o 
   0  -4   5      563.49      501.80     20.46 o 
   1  -4   5     5244.68     4764.31     65.36 o 
   2  -4   5     1511.52     1559.43     63.95 o 
   3  -4   5      732.13      728.52     38.50 o 
   4  -4   5     2561.66     2787.07    162.40 o 
   5  -4   5      492.38      488.22     66.36 o 
   6  -4   5        2.73       17.10     23.82 o 
   7  -4   5      216.94      142.18     33.83 o 
   8  -4   5       47.62       38.43     24.16 o 
  -9  -3   5       66.31       78.37     75.15 o 
  -8  -3   5      271.07      256.42     85.38 o 
  -7  -3   5        1.01      -13.38     26.44 o 
  -6  -3   5      816.26      850.70     83.72 o 
  -5  -3   5     2943.98     2943.27     79.73 o 
  -4  -3   5       29.13       19.71      8.02 o 
  -3  -3   5     2700.98     2595.61     43.78 o 
  -2  -3   5     9013.23     8782.96    102.74 o 
  -1  -3   5     2068.58     1990.62     29.47 o 
   0  -3   5     3760.06     3799.59     89.69 o 
   1  -3   5     4806.80     4840.14     94.62 o 
   2  -3   5     2836.26     2594.75     55.92 o 
   3  -3   5       68.49       96.93     25.62 o 
   4  -3   5     3001.99     3096.45     90.84 o 
   5  -3   5      774.72      784.19     54.73 o 
   6  -3   5      152.58      190.55     37.96 o 
   7  -3   5      405.47      414.03     70.57 o 
   8  -3   5      180.99      169.40     36.10 o 
  -9  -2   5       54.63       75.05     57.62 o 
  -8  -2   5      329.96      464.43    111.49 o 
  -7  -2   5      703.86      798.21    103.45 o 
  -6  -2   5      162.37      141.47     23.65 o 
  -5  -2   5     1724.10     1708.62     62.52 o 
  -4  -2   5    15929.77    16606.92    192.07 o 
  -3  -2   5     5256.14     5164.38     51.52 o 
  -2  -2   5     4234.94     4258.68     51.82 o 
  -1  -2   5    13800.03    13455.65    106.61 o 
   0  -2   5    18868.09    18918.08    206.05 o 
   1  -2   5        4.49       13.47      8.54 o 
   2  -2   5     8705.89     8948.46    119.65 o 
   3  -2   5     8979.99     8948.07    130.72 o 
   4  -2   5      866.55      841.00     47.59 o 
   5  -2   5       35.39       67.45     37.22 o 
   6  -2   5      561.64      590.51     72.78 o 
   7  -2   5      397.25      288.01     71.97 o 
   8  -2   5      105.29       79.60     27.78 o 
  -9  -1   5       90.94       52.02     48.38 o 
  -8  -1   5      648.48      530.66    106.35 o 
  -7  -1   5     1400.16     1475.66     88.67 o 
  -6  -1   5       92.52       72.92     16.74 o 
  -5  -1   5     2638.88     2669.79     46.69 o 
  -4  -1   5    14842.43    15246.25    159.32 o 
  -3  -1   5    13472.92    13864.77    201.48 o 
  -2  -1   5      470.18      465.50     11.73 o 
  -1  -1   5    25999.27    26283.65    218.84 o 
   0  -1   5    27461.89    26676.20    288.34 o 
   1  -1   5    10746.33    11097.72    111.19 o 
   2  -1   5     6551.62     6312.11     97.51 o 
   3  -1   5    18082.93    18741.18    246.23 o 
   4  -1   5     4176.09     4093.86    103.38 o 
   5  -1   5      550.73      487.83     74.61 o 
   6  -1   5     1538.08     1582.88    116.49 o 
   7  -1   5     1237.54     1134.91    119.01 o 
   8  -1   5       54.75       59.07     20.94 o 
  -9   0   5       11.30        4.15     46.77 o 
  -8   0   5       18.05       57.46     41.49 o 
  -7   0   5       40.97       43.30     17.63 o 
  -6   0   5       22.17       23.72      6.75 o 
  -5   0   5     1064.24     1080.47     28.90 o 
  -4   0   5      557.06      605.74     21.60 o 
  -3   0   5     2496.52     2384.40     34.55 o 
  -2   0   5     1898.57     1923.93     31.72 o 
  -1   0   5     1012.43     1088.72     16.37 o 
   0   0   5     4337.31     4385.51     40.56 o 
   1   0   5    11345.33    11392.42    163.42 o 
   2   0   5     1144.08     1281.06     37.40 o 
   3   0   5      911.98      859.22     46.08 o 
   4   0   5     3529.64     3718.95     84.86 o 
   5   0   5       42.09       74.64     40.11 o 
   6   0   5       29.29       52.13     21.01 o 
   7   0   5       79.93       71.32     27.94 o 
   8   0   5       14.48       40.48     22.33 o 
  -9   1   5      119.95       55.08     34.93 o 
  -8   1   5      238.91      233.55     59.69 o 
  -7   1   5       73.08       74.64     41.13 o 
  -6   1   5      474.38      545.46     60.78 o 
  -5   1   5     2266.53     2333.13     84.48 o 
  -4   1   5     2300.06     2279.60     63.55 o 
  -3   1   5     1240.51     1311.71     21.63 o 
  -2   1   5    14030.45    14836.54    116.14 o 
  -1   1   5     6606.83     6623.48     61.66 o 
   0   1   5     1296.34     1335.15     21.03 o 
   1   1   5     4036.40     3821.50     52.90 o 
   2   1   5    10405.59    10557.61    174.94 o 
   3   1   5      860.05      783.87     50.65 o 
   4   1   5     2646.28     2546.24    116.71 o 
   5   1   5     2852.05     3073.40     83.11 o 
   6   1   5      469.62      442.53     67.95 o 
   7   1   5       83.15       62.21     27.03 o 
 -10   2   5       86.48      117.50     56.19 o 
  -9   2   5       24.46       57.32     43.07 o 
  -8   2   5       61.16       82.32     32.60 o 
  -7   2   5      767.02      782.59    157.98 o 
  -6   2   5      918.12     1002.76     66.83 o 
  -5   2   5       37.51       51.81     23.82 o 
  -4   2   5     1911.89     1804.86     75.06 o 
  -3   2   5     4443.89     4448.84     73.07 o 
  -2   2   5     1976.09     1930.32     25.48 o 
  -1   2   5      846.67      851.48     16.43 o 
   0   2   5     2723.29     2781.30     38.10 o 
   1   2   5     3973.17     4349.50     57.39 o 
   2   2   5      369.71      321.91     37.69 o 
   3   2   5      643.76      635.55     47.75 o 
   4   2   5      158.36      163.23     29.40 o 
   5   2   5       25.20       46.11     21.14 o 
   6   2   5      120.09      124.88     33.46 o 
   7   2   5        7.16       55.09     27.81 o 
 -10   3   5      355.19      190.51     86.62 o 
  -9   3   5      142.09      176.00     51.81 o 
  -8   3   5       58.61       69.18     34.63 o 
  -7   3   5     3082.34     3234.28    159.11 o 
  -6   3   5     2829.36     2914.84    264.62 o 
  -5   3   5     1742.97     1690.64     87.97 o 
  -4   3   5    14697.17    14981.18    250.22 o 
  -3   3   5    25448.22    26668.66    319.37 o 
  -2   3   5    15549.61    15265.50    132.71 o 
  -1   3   5       71.92       64.99     23.09 o 
   0   3   5     9449.66     8972.02    222.88 o 
   1   3   5    26926.75    26168.54    269.31 o 
   2   3   5     4382.70     4291.35    109.30 o 
   3   3   5     1399.17     1380.53     56.50 o 
   4   3   5     6407.80     6550.22    272.71 o 
   5   3   5      993.78     1073.95     48.55 o 
   6   3   5        6.81       21.30     15.04 o 
   7   3   5      384.52      282.16     80.37 o 
 -10   4   5       72.92      102.85     39.82 o 
  -9   4   5      155.36      126.79     52.90 o 
  -8   4   5       11.58      107.90     57.14 o 
  -7   4   5     1063.43      986.14     88.93 o 
  -6   4   5     1149.89     1105.78     78.38 o 
  -5   4   5     1357.53     1354.79     67.77 o 
  -4   4   5      306.46      313.48     19.90 o 
  -3   4   5     6285.06     6343.52     85.46 o 
  -2   4   5    11002.75    11291.16    115.26 o 
  -1   4   5     1010.28     1060.91     82.35 o 
   0   4   5     4351.59     4236.55    112.39 o 
   1   4   5     4633.40     4376.07     85.91 o 
   2   4   5     2123.22     2067.79     53.83 o 
   3   4   5       71.65       46.76     21.87 o 
   4   4   5     1948.79     1919.59     59.96 o 
   5   4   5      698.95      548.24     94.29 o 
   6   4   5       20.06       27.50     40.90 o 
   7   4   5      138.26      116.29     32.17 o 
 -10   5   5       26.11       58.89     34.15 o 
  -9   5   5       93.10       90.64     58.94 o 
  -8   5   5      586.04      653.12     75.57 o 
  -7   5   5       11.69       46.44     36.40 o 
  -6   5   5     2118.67     2100.08    140.96 o 
  -5   5   5     4066.27     4279.54     68.14 o 
  -4   5   5     2287.11     2196.21     77.40 o 
  -3   5   5       93.92       76.14     12.89 o 
  -2   5   5     4605.36     4469.32     68.75 o 
  -1   5   5    14555.75    14709.27    238.00 o 
   0   5   5     2748.68     2823.26     83.96 o 
   1   5   5      612.97      596.08     28.89 o 
   2   5   5     4753.60     4705.42     85.80 o 
   3   5   5     3958.86     4013.94    100.96 o 
   4   5   5       28.83       31.47     17.35 o 
   5   5   5      666.87      672.70     65.76 o 
   6   5   5      769.89      692.68    136.04 o 
  -9   6   5       17.00       24.84     30.46 o 
  -8   6   5        3.82        1.17     33.11 o 
  -7   6   5      482.44      384.89     91.76 o 
  -6   6   5       12.75        5.45      5.31 o 
  -5   6   5      431.64      352.45     24.80 o 
  -4   6   5      994.32     1001.26     57.00 o 
  -3   6   5      171.05      161.34     18.38 o 
  -2   6   5      304.44      302.24     27.77 o 
  -1   6   5     3538.45     3439.20     82.52 o 
   0   6   5      455.79      373.24     39.59 o 
   1   6   5       77.13      117.10     17.65 o 
   2   6   5      357.02      337.39     47.62 o 
   3   6   5      481.22      492.63     77.14 o 
   4   6   5      374.07      360.46     58.38 o 
   5   6   5      372.56      317.66     59.85 o 
   6   6   5      396.03      285.03     77.90 o 
  -9   7   5      343.03      330.32     88.65 o 
  -8   7   5      625.45      496.72    128.49 o 
  -7   7   5      167.90      198.56     61.60 o 
  -6   7   5     2045.36     2104.06     58.46 o 
  -5   7   5     3000.05     2837.97     77.78 o 
  -4   7   5      576.69      568.01     50.89 o 
  -3   7   5      973.27      958.53     26.73 o 
  -2   7   5     6673.99     6808.07    128.97 o 
  -1   7   5     2117.98     2017.77     62.75 o 
   0   7   5      139.21      160.09     20.34 o 
   1   7   5     1613.02     1608.91     43.59 o 
   2   7   5      510.75      464.04     50.99 o 
   3   7   5      445.04      345.72     54.48 o 
   4   7   5      504.67      527.54    114.76 o 
   5   7   5      264.93      212.25     51.16 o 
  -9   8   5      270.64      280.92     89.37 o 
  -8   8   5     1060.60      945.78     89.51 o 
  -7   8   5       11.46       64.51     34.09 o 
  -6   8   5     1614.48     1659.14     56.09 o 
  -5   8   5     4738.75     4933.17    128.69 o 
  -4   8   5     1638.20     1574.59     67.16 o 
  -3   8   5      390.26      402.84     24.89 o 
  -2   8   5     6264.00     5970.66    133.11 o 
  -1   8   5     4767.58     4900.52     88.65 o 
   0   8   5      134.87      138.65     24.48 o 
   1   8   5      363.63      400.04     61.86 o 
   2   8   5     1451.29     1419.17     78.67 o 
   3   8   5      633.50      585.95     76.18 o 
   4   8   5      115.30      113.17     27.86 o 
   5   8   5      472.31      344.23    114.40 o 
  -9   9   5        1.00       50.71     30.94 o 
  -8   9   5      539.29      398.42     96.12 o 
  -7   9   5     1069.58     1060.32     75.83 o 
  -6   9   5       21.16       11.61     14.61 o 
  -5   9   5     1550.90     1530.89     90.22 o 
  -4   9   5     3972.23     4224.34     93.93 o 
  -3   9   5     2784.05     2751.89     78.06 o 
  -2   9   5      154.59      166.20     17.02 o 
  -1   9   5     6220.29     6471.22    134.91 o 
   0   9   5     1249.16     1240.90     48.95 o 
   1   9   5       22.26       33.44     12.90 o 
   2   9   5      114.99      134.66     28.50 o 
   3   9   5      788.43      740.86    188.44 o 
   4   9   5      507.16      501.36    132.43 o 
  -9  10   5        0.47       25.51     26.40 o 
  -8  10   5       18.92       28.72     33.78 o 
  -7  10   5      861.62      656.70    216.67 o 
  -6  10   5      226.70      179.36     39.39 o 
  -5  10   5      293.80      268.65     48.50 o 
  -4  10   5     2636.88     2740.71     77.78 o 
  -3  10   5     2370.89     2272.56     62.54 o 
  -2  10   5      508.95      431.95     50.76 o 
  -1  10   5     2209.81     2248.10     60.84 o 
   0  10   5     4109.37     4308.25    117.43 o 
   1  10   5      789.49      794.54     66.72 o 
   2  10   5      276.40      190.90     47.23 o 
   3  10   5      497.87      385.88    128.82 o 
   4  10   5      515.79      380.49    110.09 o 
  -8  11   5      142.38      182.38     45.25 o 
  -7  11   5        3.53       22.08     21.08 o 
  -6  11   5      122.02       98.43     26.38 o 
  -5  11   5      202.46      186.16     38.99 o 
  -4  11   5      116.19       91.95     18.92 o 
  -3  11   5       56.43       46.76     13.21 o 
  -2  11   5      239.43      230.43     56.34 o 
  -1  11   5       92.98       35.31     45.20 o 
   0  11   5      267.59      290.93     68.43 o 
   1  11   5      198.05      236.74     56.71 o 
   2  11   5       38.95       43.76     86.71 o 
   3  11   5       40.08       60.58     39.37 o 
  -8  12   5      209.58      135.78     50.42 o 
  -7  12   5      446.33      421.41     67.91 o 
  -6  12   5       11.08       23.63     16.47 o 
  -5  12   5      662.57      659.44    118.51 o 
  -4  12   5      903.92      897.65    100.34 o 
  -3  12   5      154.23      127.94     29.60 o 
  -2  12   5      194.44      258.27     64.17 o 
  -1  12   5     1545.00     1642.53    102.72 o 
   0  12   5      515.41      439.23    104.27 o 
   1  12   5       48.53       27.02     19.14 o 
   2  12   5      210.20      120.35     52.02 o 
  -7  13   5      437.49      331.67    166.78 o 
  -6  13   5      607.30      387.67    120.63 o 
  -5  13   5       11.14       34.44     42.22 o 
  -4  13   5      637.32      569.51    134.48 o 
  -3  13   5      844.74      754.76     86.81 o 
  -2  13   5      109.78       94.87     29.00 o 
  -1  13   5      112.84       76.54     27.77 o 
   0  13   5      498.87      504.79    111.63 o 
   1  13   5      182.89      146.68     52.55 o 
  -6  14   5      681.40      643.25    153.89 o 
  -5  14   5      267.40      223.55     45.14 o 
  -4  14   5      103.33       68.71     48.38 o 
  -3  14   5     1408.66     1260.01    157.55 o 
  -2  14   5     1297.20     1388.75    117.29 o 
  -1  14   5       53.92      118.93     65.10 o 
   0  14   5      293.92      287.32    122.43 o 
  -3  15   5      285.61      181.21     78.90 o 
   1 -15   6       47.25       44.06     38.90 o 
   2 -15   6      201.08      184.39     60.60 o 
  -2 -14   6        1.63       54.46     25.96 o 
  -1 -14   6      402.80      457.23    124.58 o 
   0 -14   6      344.57      375.73    190.33 o 
   1 -14   6      258.77      238.25     86.61 o 
   2 -14   6       50.53       56.39     34.20 o 
   3 -14   6      590.41      505.91    125.55 o 
   4 -14   6      183.84      102.14     51.08 o 
  -3 -13   6      289.81      163.94     65.10 o 
  -2 -13   6      450.99      400.56    225.72 o 
  -1 -13   6       11.54       35.54     23.38 o 
   0 -13   6      394.98      352.83     68.80 o 
   1 -13   6      537.96      543.60     79.18 o 
   2 -13   6      183.01      179.47     32.39 o 
   3 -13   6       65.95       68.02     37.00 o 
   4 -13   6      287.11      226.44     51.23 o 
   5 -13   6      205.49      144.59     30.77 o 
  -4 -12   6      163.69      100.98     34.71 o 
  -3 -12   6      460.58      417.08    144.97 o 
  -2 -12   6     1765.32     2008.41    147.48 o 
  -1 -12   6     1213.80     1399.28    104.95 o 
   0 -12   6        0.71       46.79     36.97 o 
   1 -12   6     1486.24     1681.02    231.32 o 
   2 -12   6     3168.07     3360.30    124.68 o 
   3 -12   6      481.00      521.99     72.42 o 
   4 -12   6       93.59       86.96     27.55 o 
   5 -12   6      983.51      919.45    119.54 o 
   6 -12   6      370.49      296.58     92.30 o 
  -5 -11   6      162.37       62.48     48.23 o 
  -4 -11   6      301.09      257.09     73.42 o 
  -3 -11   6       71.59       60.07     35.79 o 
  -2 -11   6     1131.03     1351.80    118.43 o 
  -1 -11   6     2771.93     2950.86    130.51 o 
   0 -11   6       48.65       67.97     62.35 o 
   1 -11   6      397.83      351.25     68.35 o 
   2 -11   6     2943.87     3030.39     89.66 o 
   3 -11   6      926.71      874.05     74.63 o 
   4 -11   6        3.29       28.35     25.33 o 
   5 -11   6      480.81      493.83     94.89 o 
   6 -11   6      270.35      251.07     56.34 o 
  -5 -10   6       75.65       45.33     25.80 o 
  -4 -10   6      481.67      587.11    134.28 o 
  -3 -10   6      626.58      660.94    145.17 o 
  -2 -10   6       68.49       48.01     27.12 o 
  -1 -10   6      677.53      757.40    108.05 o 
   0 -10   6     1681.22     1805.21    111.28 o 
   1 -10   6     1734.58     1676.41     73.10 o 
   2 -10   6        9.67       35.83     18.65 o 
   3 -10   6     1967.42     2072.45     62.32 o 
   4 -10   6      547.27      524.62     96.85 o 
   5 -10   6        4.71       -3.88     26.37 o 
   6 -10   6       75.98       84.06     29.46 o 
   7 -10   6      171.75      164.65     61.44 o 
  -6  -9   6       40.79       24.85     19.24 o 
  -5  -9   6      202.88      215.78     51.42 o 
  -4  -9   6       24.08       36.46     52.12 o 
  -3  -9   6     1485.11     1404.74    169.13 o 
  -2  -9   6     1037.01     1133.77     93.63 o 
  -1  -9   6      287.58      284.94     53.48 o 
   0  -9   6      552.74      534.85     47.20 o 
   1  -9   6      639.03      656.58     69.22 o 
   2  -9   6     1402.05     1331.54     66.14 o 
   3  -9   6      436.20      423.26     67.96 o 
   4  -9   6      930.75      924.69    105.67 o 
   5  -9   6      364.21      364.92     64.30 o 
   6  -9   6       51.44       34.57     19.55 o 
   7  -9   6       39.15       39.68     23.61 o 
  -7  -8   6      195.39      216.44     80.45 o 
  -6  -8   6        4.69       39.28     25.61 o 
  -5  -8   6      463.36      432.26    111.58 o 
  -4  -8   6     3666.41     3756.47    143.39 o 
  -3  -8   6      300.53      284.53     61.87 o 
  -2  -8   6     2404.42     2540.93     80.29 o 
  -1  -8   6     9072.34     9638.61    339.06 o 
   0  -8   6     1855.15     1856.27     47.95 o 
   1  -8   6      412.17      412.74     46.34 o 
   2  -8   6     2244.78     2188.71     74.15 o 
   3  -8   6     1832.86     1901.74     60.81 o 
   4  -8   6      541.29      543.29     54.47 o 
   5  -8   6      128.25      102.61     28.82 o 
   6  -8   6       99.40       76.28     39.94 o 
   7  -8   6      130.33       90.71     30.81 o 
  -7  -7   6      218.55      270.17     75.43 o 
  -6  -7   6        8.98       45.93     21.55 o 
  -5  -7   6      197.57      229.12     63.98 o 
  -4  -7   6     4855.94     5244.43    177.02 o 
  -3  -7   6     2435.51     2555.63    300.92 o 
  -2  -7   6      763.63      887.31    125.32 o 
  -1  -7   6    11084.46    11391.19    241.34 o 
   0  -7   6    10266.23    10360.21    152.91 o 
   1  -7   6      687.31      642.27     42.19 o 
   2  -7   6     3753.40     3709.13     77.21 o 
   3  -7   6     8724.61     8704.79    179.49 o 
   4  -7   6     2073.09     2002.38     96.64 o 
   5  -7   6       51.17      129.67     41.67 o 
   6  -7   6      457.51      499.93     77.69 o 
   7  -7   6      488.11      503.84    115.40 o 
  -8  -6   6        2.35        8.05     39.23 o 
  -7  -6   6       44.66      112.20     67.38 o 
  -6  -6   6      127.79      146.52     51.65 o 
  -5  -6   6       99.73       82.91     34.25 o 
  -4  -6   6      456.18      467.74     84.91 o 
  -3  -6   6     6070.35     5936.12    138.59 o 
  -2  -6   6     4241.47     3846.58    276.80 o 
  -1  -6   6      241.96      300.77     67.62 o 
   0  -6   6     5615.72     5728.26     99.90 o 
   1  -6   6     5502.33     5251.17     83.45 o 
   2  -6   6     1019.35     1013.94     39.71 o 
   3  -6   6     1604.47     1616.35    138.84 o 
   4  -6   6     2302.92     2523.14     69.00 o 
   5  -6   6      359.75      366.25     59.95 o 
   6  -6   6      137.42      141.01     41.59 o 
   7  -6   6      183.79      162.31     57.84 o 
   8  -6   6       67.05       78.44     32.48 o 
  -8  -5   6        9.20       35.25     31.37 o 
  -7  -5   6       28.39       23.60     32.79 o 
  -6  -5   6      349.15      341.10     62.53 o 
  -5  -5   6      960.32     1018.53     54.17 o 
  -4  -5   6      172.58      157.40     20.38 o 
  -3  -5   6     2220.43     2087.86     86.94 o 
  -2  -5   6     8769.50     8988.87    207.86 o 
  -1  -5   6     2797.76     2859.59     38.39 o 
   0  -5   6     3081.99     2869.25     81.89 o 
   1  -5   6    10417.15    10025.75    115.52 o 
   2  -5   6     7933.63     7834.33    153.80 o 
   3  -5   6       60.33       88.34     23.51 o 
   4  -5   6     1789.46     1980.43     92.62 o 
   5  -5   6     2530.27     2528.33    162.90 o 
   6  -5   6      120.06      136.84     30.69 o 
   7  -5   6       56.39       59.78     17.89 o 
   8  -5   6      333.25      281.50     68.59 o 
  -8  -4   6        4.92       46.81     46.81 o 
  -7  -4   6       42.36       37.90     47.00 o 
  -6  -4   6       60.77       53.99     35.83 o 
  -5  -4   6      103.42       71.51     22.57 o 
  -4  -4   6      826.16      785.63     31.08 o 
  -3  -4   6     1126.86     1215.78     60.43 o 
  -2  -4   6       86.71       48.70     25.73 o 
  -1  -4   6     3593.54     3666.55     80.97 o 
   0  -4   6     2838.95     2898.64     44.19 o 
   1  -4   6      373.34      405.72     38.55 o 
   2  -4   6     1672.75     1828.86     64.72 o 
   3  -4   6      724.45      770.03     57.67 o 
   4  -4   6        0.54       53.35     20.42 o 
   5  -4   6     1297.49     1230.80     81.67 o 
   6  -4   6       15.05       30.77     25.06 o 
   7  -4   6       18.04       52.56     34.07 o 
   8  -4   6       12.49       18.28     18.34 o 
  -9  -3   6      108.91       62.54     28.62 o 
  -8  -3   6       58.86      120.63     75.05 o 
  -7  -3   6     1603.29     1696.73    141.24 o 
  -6  -3   6     2745.53     2758.85    109.79 o 
  -5  -3   6      613.89      540.94     25.95 o 
  -4  -3   6     2557.86     2525.88     87.54 o 
  -3  -3   6    11423.27    11205.98    113.99 o 
  -2  -3   6    10950.11    11056.38    115.74 o 
  -1  -3   6      631.07      625.23     16.73 o 
   0  -3   6    12717.78    12700.93    138.34 o 
   1  -3   6    10486.99    10640.30    179.56 o 
   2  -3   6     2056.00     2089.67     49.90 o 
   3  -3   6     1465.54     1509.81     70.84 o 
   4  -3   6     5972.95     6283.86    292.95 o 
   5  -3   6      999.02     1091.62     73.25 o 
   6  -3   6      595.35      468.43     87.90 o 
   7  -3   6      302.70      299.26     47.77 o 
   8  -3   6       71.40       73.09     23.92 o 
  -9  -2   6       32.17      -32.50     55.82 o 
  -8  -2   6       26.66       38.90     81.78 o 
  -7  -2   6      364.06      314.46     78.51 o 
  -6  -2   6     1067.94     1026.06     52.66 o 
  -5  -2   6     1326.04     1360.69     46.37 o 
  -4  -2   6      499.18      465.28     19.52 o 
  -3  -2   6     3605.64     3523.95     64.68 o 
  -2  -2   6    20089.52    20713.36    315.32 o 
  -1  -2   6     4011.10     4026.36     45.06 o 
   0  -2   6     8067.89     8230.17     82.21 o 
   1  -2   6     7619.74     7656.69    171.59 o 
   2  -2   6     3866.52     3825.34     89.72 o 
   3  -2   6      224.34      217.65     32.07 o 
   4  -2   6     1061.86     1098.74    115.60 o 
   5  -2   6     1769.37     1900.82     83.25 o 
   6  -2   6       13.52        3.43     22.47 o 
   7  -2   6      177.77      139.03     29.53 o 
   8  -2   6       77.06       24.72     25.61 o 
  -9  -1   6      160.08      205.88     60.28 o 
  -8  -1   6      437.09      533.86    175.03 o 
  -7  -1   6      300.14      308.43     61.56 o 
  -6  -1   6     1001.39     1051.80     73.59 o 
  -5  -1   6     4406.23     4449.33     75.05 o 
  -4  -1   6     4090.19     4136.19     73.02 o 
  -3  -1   6       45.63       34.48     10.07 o 
  -2  -1   6     7841.61     7755.45    109.34 o 
  -1  -1   6    37380.88    37061.23    542.33 o 
   0  -1   6     3413.06     3360.97     44.95 o 
   1  -1   6     3388.08     3322.83     56.84 o 
   2  -1   6    15175.83    15385.98    190.11 o 
   3  -1   6     6608.61     6750.50    138.55 o 
   4  -1   6      252.31      315.09     36.74 o 
   5  -1   6     2622.51     2504.40     73.96 o 
   6  -1   6     1165.42     1230.93     77.44 o 
   7  -1   6      119.24       79.27     35.99 o 
  -9   0   6       31.94       94.64     42.13 o 
  -8   0   6       97.93       43.82     36.39 o 
  -7   0   6       96.90       71.23     28.81 o 
  -6   0   6      415.86      394.76     83.63 o 
  -5   0   6      959.05      953.92     92.11 o 
  -4   0   6     1479.44     1564.78     29.51 o 
  -3   0   6       17.69       12.40      9.16 o 
  -2   0   6     2814.84     2740.49     33.21 o 
  -1   0   6     7523.49     7710.22     75.66 o 
   0   0   6     2163.94     2072.40     37.75 o 
   1   0   6     2876.69     2782.08     46.15 o 
   2   0   6     9232.22     9259.77    134.67 o 
   3   0   6     4003.76     3941.99     93.45 o 
   4   0   6      181.24      199.63     43.92 o 
   5   0   6      942.42     1014.66     57.32 o 
   6   0   6     1426.39     1494.89     75.89 o 
   7   0   6      163.21       82.82     27.60 o 
  -9   1   6      328.34      325.52     70.24 o 
  -8   1   6      487.04      378.85    111.16 o 
  -7   1   6      177.53      175.85     52.69 o 
  -6   1   6      889.71      968.02    108.65 o 
  -5   1   6     1587.65     1563.45     88.51 o 
  -4   1   6      145.80       66.71     68.04 o 
  -3   1   6     1336.27     1310.55     26.79 o 
  -2   1   6    12396.79    12888.01    107.40 o 
  -1   1   6      973.59      916.40     17.10 o 
   0   1   6     1616.19     1606.10     27.71 o 
   1   1   6     3012.31     2837.35     41.41 o 
   2   1   6     4900.35     4964.51    116.78 o 
   3   1   6       25.73       11.62     13.08 o 
   4   1   6      987.19      962.44     71.26 o 
   5   1   6      239.06      262.78     38.34 o 
   6   1   6       10.49       45.38     22.10 o 
   7   1   6       42.49       49.69     18.65 o 
  -9   2   6      263.50      317.07     59.35 o 
  -8   2   6      797.79      827.32     95.37 o 
  -7   2   6       62.56       40.44     44.16 o 
  -6   2   6     1646.25     1540.36     93.31 o 
  -5   2   6     4355.08     4272.00    214.83 o 
  -4   2   6      599.30      598.35     46.55 o 
  -3   2   6      205.10      191.30     15.83 o 
  -2   2   6     8891.41     8848.02     67.54 o 
  -1   2   6     5300.92     5222.06     52.13 o 
   0   2   6     2652.73     2801.30     48.06 o 
   1   2   6     7243.08     7416.96     82.58 o 
   2   2   6     2877.00     2777.71     60.77 o 
   3   2   6      252.67      218.97     34.53 o 
   4   2   6      828.34      801.14     93.18 o 
   5   2   6     1730.75     1682.62     97.54 o 
   6   2   6       84.76       45.47     23.42 o 
   7   2   6       52.96       42.42     19.57 o 
 -10   3   6       70.53       77.07    143.28 o 
  -9   3   6        3.62       33.79     28.50 o 
  -8   3   6      647.99      739.74     87.98 o 
  -7   3   6     2090.59     2497.79    125.28 o 
  -6   3   6      165.36      183.13     69.46 o 
  -5   3   6     1890.09     1990.12    116.65 o 
  -4   3   6     7270.79     7346.80     83.84 o 
  -3   3   6     4237.50     4280.12     51.06 o 
  -2   3   6      606.79      583.30     15.76 o 
  -1   3   6    10035.46     9959.27    168.54 o 
   0   3   6    12208.75    12500.32    134.10 o 
   1   3   6     4091.78     4293.44     84.75 o 
   2   3   6     2313.55     2395.71     42.95 o 
   3   3   6     2525.28     2501.70     84.79 o 
   4   3   6     1721.28     1698.50     75.04 o 
   5   3   6        2.86       65.48     28.45 o 
   6   3   6      219.83      169.05     39.10 o 
   7   3   6      126.79      117.67     29.95 o 
 -10   4   6       38.91       69.07     36.44 o 
  -9   4   6        0.52       36.35     30.08 o 
  -8   4   6      332.53      342.09     81.14 o 
  -7   4   6     2412.58     2468.77     92.76 o 
  -6   4   6     1172.33     1067.01    147.36 o 
  -5   4   6      594.10      541.25     48.85 o 
  -4   4   6    14749.84    15449.01    107.53 o 
  -3   4   6    13126.03    13286.40    122.34 o 
  -2   4   6       34.01       40.51      5.40 o 
  -1   4   6    20908.19    21772.57    157.46 o 
   0   4   6    14842.59    15014.57    513.90 o 
   1   4   6     2690.15     2721.95     86.09 o 
   2   4   6      812.83      767.15     25.20 o 
   3   4   6     5954.35     5841.85    161.88 o 
   4   4   6     3058.66     2945.92     76.96 o 
   5   4   6       66.78       63.16     29.01 o 
   6   4   6      280.33      278.92     53.78 o 
 -10   5   6        0.17       53.44     31.13 o 
  -9   5   6        3.50       77.29     34.55 o 
  -8   5   6       52.78       64.21     21.80 o 
  -7   5   6        6.96       40.38     38.53 o 
  -6   5   6      314.29      294.32     46.23 o 
  -5   5   6      167.96      193.92     18.16 o 
  -4   5   6      355.27      314.01     21.23 o 
  -3   5   6     1021.24     1029.64     28.12 o 
  -2   5   6     3513.85     3559.84     84.08 o 
  -1   5   6        5.36       21.48     18.29 o 
   0   5   6     2655.57     2737.34     91.30 o 
   1   5   6     3346.54     3359.44     76.16 o 
   2   5   6      280.53      238.59     31.33 o 
   3   5   6      124.43      100.40     28.95 o 
   4   5   6      311.16      320.70     46.41 o 
   5   5   6       80.30       84.96     24.63 o 
   6   5   6        4.93       10.87     16.97 o 
  -9   6   6       23.28       33.78     37.58 o 
  -8   6   6      595.12      462.48    111.80 o 
  -7   6   6      516.55      506.79     97.76 o 
  -6   6   6      116.85      125.24     31.03 o 
  -5   6   6     1505.48     1523.36     81.31 o 
  -4   6   6     2723.46     2680.67     55.24 o 
  -3   6   6       20.48       -1.44     10.34 o 
  -2   6   6     3846.15     3703.54     85.32 o 
  -1   6   6     5268.08     5127.37    141.53 o 
   0   6   6       72.96       87.15     18.93 o 
   1   6   6      993.37      965.00     29.19 o 
   2   6   6     5368.41     5324.07    155.18 o 
   3   6   6      603.83      554.52     46.23 o 
   4   6   6      110.40       97.50     29.41 o 
   5   6   6      437.34      450.26     50.28 o 
  -9   7   6      100.21      108.12     30.33 o 
  -8   7   6       34.66       87.48     29.99 o 
  -7   7   6      510.47      643.03     65.69 o 
  -6   7   6      646.51      636.60     55.71 o 
  -5   7   6       75.14       71.16     16.69 o 
  -4   7   6     1029.76      978.16     40.83 o 
  -3   7   6     2110.91     2002.12     59.13 o 
  -2   7   6      688.86      581.08     38.96 o 
  -1   7   6     1001.77     1068.04     60.27 o 
   0   7   6     1477.44     1575.31     60.59 o 
   1   7   6      326.97      330.58     24.66 o 
   2   7   6        9.84       17.05     13.46 o 
   3   7   6      146.88      140.42     39.23 o 
   4   7   6       42.79       65.85     26.98 o 
   5   7   6        0.60       39.43     46.29 o 
  -9   8   6      255.87      159.44     45.11 o 
  -8   8   6       54.06       50.19     44.20 o 
  -7   8   6     1118.36     1162.13    204.69 o 
  -6   8   6     2811.88     3000.58     73.46 o 
  -5   8   6     2307.70     2226.14     45.17 o 
  -4   8   6      883.20      841.47     50.71 o 
  -3   8   6     7886.62     8042.51    163.20 o 
  -2   8   6     8123.49     7933.35    220.29 o 
  -1   8   6      362.11      388.48     88.56 o 
   0   8   6     4443.98     4551.69    100.45 o 
   1   8   6     8686.77     8921.69    284.06 o 
   2   8   6     1086.30     1047.41    153.51 o 
   3   8   6       36.13       81.75     33.02 o 
   4   8   6      869.88      930.25     80.78 o 
   5   8   6      323.36      261.49     74.46 o 
  -9   9   6       54.90       85.52     35.89 o 
  -8   9   6       19.65       39.38     27.39 o 
  -7   9   6      113.86       90.27     25.21 o 
  -6   9   6      905.67      787.17     96.34 o 
  -5   9   6     1144.86     1256.56     56.96 o 
  -4   9   6       29.23       37.19     12.63 o 
  -3   9   6     1560.64     1414.57     42.16 o 
  -2   9   6     3464.45     3504.88    136.01 o 
  -1   9   6      806.84      805.16    115.45 o 
   0   9   6      252.77      292.67     77.52 o 
   1   9   6     1882.60     1879.05     90.37 o 
   2   9   6     1010.00      977.29     76.46 o 
   3   9   6        0.69        1.16     41.74 o 
   4   9   6      321.54      284.35     77.71 o 
  -8  10   6       47.88       51.94     45.25 o 
  -7  10   6       93.27       56.70     20.61 o 
  -6  10   6        2.43        7.07     16.77 o 
  -5  10   6      704.67      694.30     80.55 o 
  -4  10   6     1447.08     1403.23     71.08 o 
  -3  10   6      159.27      131.01     54.30 o 
  -2  10   6      807.84      846.17    142.19 o 
  -1  10   6     3763.28     4060.39    104.98 o 
   0  10   6     1105.13     1043.70    102.53 o 
   1  10   6        2.89       13.81     20.26 o 
   2  10   6      650.11      669.54    136.59 o 
   3  10   6      508.65      431.65     93.81 o 
  -8  11   6        1.96        1.10     24.01 o 
  -7  11   6       35.98       45.56     22.95 o 
  -6  11   6        7.34       36.45     15.70 o 
  -5  11   6        0.68       10.98     20.40 o 
  -4  11   6      135.33      122.49     38.59 o 
  -3  11   6      301.26      343.53     72.89 o 
  -2  11   6      150.14      148.43     36.50 o 
  -1  11   6      613.15      543.80     97.37 o 
   0  11   6      650.39      616.58     96.56 o 
   1  11   6       38.60       37.28     22.97 o 
   2  11   6      455.15      435.40     99.26 o 
   3  11   6      106.12       90.10     41.30 o 
  -7  12   6       10.92       66.81     45.20 o 
  -6  12   6      264.02      110.02    117.98 o 
  -5  12   6      891.16      996.75    216.01 o 
  -4  12   6      150.99      125.58     25.02 o 
  -3  12   6       11.32       22.43     21.37 o 
  -2  12   6     1124.03     1157.04     92.20 o 
  -1  12   6     1166.25     1069.18    111.54 o 
   0  12   6        5.43       20.27     20.18 o 
   1  12   6      482.69      494.93    106.66 o 
   2  12   6      308.90      202.45     86.55 o 
  -7  13   6       79.69       17.34     44.54 o 
  -6  13   6      131.14      136.36     52.50 o 
  -5  13   6     1226.35     1219.75    228.40 o 
  -4  13   6      949.93      912.27    123.33 o 
  -3  13   6        0.71       18.02     29.52 o 
  -2  13   6      402.33      371.23     97.89 o 
  -1  13   6     1338.61     1338.80    212.17 o 
   0  13   6       98.20       72.56     29.61 o 
  -5  14   6      126.86      108.55     38.18 o 
  -4  14   6      542.56      390.56    117.59 o 
  -3  14   6      332.24      305.30     79.17 o 
  -2  14   6        2.37        5.54     20.47 o 
  -1  14   6      471.67      420.92    103.49 o 
  -1 -14   7      204.64      123.46     81.97 o 
   0 -14   7      148.00      214.72     71.31 o 
   1 -14   7       22.03       52.36     41.17 o 
   2 -14   7      473.90      549.22    130.98 o 
   3 -14   7      189.24      179.82     42.20 o 
  -3 -13   7      344.32      224.27     68.32 o 
  -2 -13   7      131.11      101.57     52.74 o 
  -1 -13   7     1398.35     1447.49    155.88 o 
   0 -13   7     1018.88      993.33    119.45 o 
   1 -13   7      147.09      108.92     44.60 o 
   2 -13   7      503.19      553.83    134.27 o 
   3 -13   7     1007.54      920.95    186.51 o 
   4 -13   7      134.04      142.95     56.90 o 
   5 -13   7       32.54       54.32     19.37 o 
  -4 -12   7       22.87       38.84     30.21 o 
  -3 -12   7      618.14      391.81    130.54 o 
  -2 -12   7      432.81      368.85    107.57 o 
  -1 -12   7       50.09       42.65     32.66 o 
   0 -12   7     1288.17     1210.52    186.16 o 
   1 -12   7     1254.54     1268.40     85.67 o 
   2 -12   7      112.16       76.67     36.91 o 
   3 -12   7      618.20      586.51     66.76 o 
   4 -12   7      718.66      645.55     91.56 o 
   5 -12   7      234.89      218.26     70.27 o 
  -5 -11   7      151.65      108.05     59.02 o 
  -4 -11   7        1.54       31.57     19.35 o 
  -3 -11   7      937.73      887.81    174.24 o 
  -2 -11   7     1618.08     1754.83    101.45 o 
  -1 -11   7      430.45      438.32     65.99 o 
   0 -11   7     1044.33     1228.31    128.65 o 
   1 -11   7     4035.10     4634.28    241.64 o 
   2 -11   7     1322.94     1256.29     83.56 o 
   3 -11   7       76.75       55.20     26.55 o 
   4 -11   7     1805.26     1861.94     66.41 o 
   5 -11   7     1428.94     1436.35     91.95 o 
   6 -11   7       40.14       36.16     18.50 o 
  -5 -10   7        4.33       41.70     19.49 o 
  -4 -10   7      110.30      144.61     85.48 o 
  -3 -10   7      136.04      106.58     42.06 o 
  -2 -10   7       11.44       20.01     18.93 o 
  -1 -10   7      285.51      346.68     61.14 o 
   0 -10   7       67.59       86.82     42.25 o 
   1 -10   7      219.72      195.29     39.68 o 
   2 -10   7      782.56      855.42     69.74 o 
   3 -10   7      144.28      135.67     21.09 o 
   4 -10   7       86.17      108.79     31.87 o 
   5 -10   7      350.75      404.16     56.45 o 
   6 -10   7       69.14       80.61     23.05 o 
  -6  -9   7      288.57      238.77     73.39 o 
  -5  -9   7       10.94        4.99     32.63 o 
  -4  -9   7      334.96      349.65     80.59 o 
  -3  -9   7     1738.05     1809.83     84.04 o 
  -2  -9   7     1552.08     1521.62     83.87 o 
  -1  -9   7      865.89      959.09    100.03 o 
   0  -9   7     3909.68     4060.52     89.15 o 
   1  -9   7     2478.59     2552.42     49.55 o 
   2  -9   7      120.70      119.27     29.26 o 
   3  -9   7     2671.26     2594.38     97.34 o 
   4  -9   7     1625.64     1501.17    186.90 o 
   5  -9   7        3.76       25.91     24.07 o 
   6  -9   7      215.25      179.79     59.10 o 
   7  -9   7      191.10      143.54     43.33 o 
  -7  -8   7       34.85       51.08     63.02 o 
  -6  -8   7      405.81      302.32     76.18 o 
  -5  -8   7      202.43      241.30     65.33 o 
  -4  -8   7       12.44       43.10     31.76 o 
  -3  -8   7      446.68      513.84     91.69 o 
  -2  -8   7     1020.47     1058.20     61.87 o 
  -1  -8   7      280.38      354.63     50.78 o 
   0  -8   7      360.33      344.05     29.02 o 
   1  -8   7     2757.10     2730.70     92.28 o 
   2  -8   7     1728.86     1614.56     51.54 o 
   3  -8   7       23.69       51.93     26.96 o 
   4  -8   7     1122.22      995.68    154.39 o 
   5  -8   7      721.16      593.54     78.61 o 
   6  -8   7      102.89       66.13     25.23 o 
   7  -8   7       15.32       39.07     33.36 o 
  -7  -7   7       17.70      -28.71     48.61 o 
  -6  -7   7      347.99      306.98     91.95 o 
  -5  -7   7     1394.61     1464.09    104.16 o 
  -4  -7   7     2677.76     2677.29    124.59 o 
  -3  -7   7       12.62       17.51     17.29 o 
  -2  -7   7     7212.79     7615.60    352.04 o 
  -1  -7   7     8914.50     9065.56    281.82 o 
   0  -7   7      231.42      191.29     25.78 o 
   1  -7   7     1842.91     1850.84     61.81 o 
   2  -7   7     9769.07     9690.96    135.10 o 
   3  -7   7     4032.02     3586.09    148.07 o 
   4  -7   7       27.15       24.61     19.28 o 
   5  -7   7     3075.54     3150.71    163.24 o 
   6  -7   7     1273.86     1316.21     97.75 o 
   7  -7   7      143.71      121.74     33.38 o 
  -8  -6   7      138.53       51.36     69.18 o 
  -7  -6   7       26.77       56.38     55.06 o 
  -6  -6   7      559.12      499.40     87.80 o 
  -5  -6   7      623.55      548.96     57.08 o 
  -4  -6   7      170.98      266.60     76.04 o 
  -3  -6   7       99.67      121.14     24.68 o 
  -2  -6   7     1162.46     1294.45    110.31 o 
  -1  -6   7    12028.56    12326.38    168.71 o 
   0  -6   7     1530.24     1515.18     60.21 o 
   1  -6   7      910.51      819.83     34.18 o 
   2  -6   7     3818.97     3682.29     94.98 o 
   3  -6   7     4481.19     4725.25    212.53 o 
   4  -6   7      231.47      229.05     45.56 o 
   5  -6   7     1455.07     1415.85     82.94 o 
   6  -6   7      835.53      922.47    145.75 o 
   7  -6   7       44.96      127.08     35.11 o 
  -8  -5   7        5.93       48.42     52.97 o 
  -7  -5   7      129.10      224.49     74.77 o 
  -6  -5   7      599.17      537.10     98.31 o 
  -5  -5   7      175.10       99.67     37.56 o 
  -4  -5   7       41.61       31.38     16.59 o 
  -3  -5   7     1125.96     1192.70     84.60 o 
  -2  -5   7     1670.88     1666.02    137.03 o 
  -1  -5   7        3.50        9.77      6.03 o 
   0  -5   7     2221.77     2221.82     65.87 o 
   1  -5   7     2475.61     2550.62     71.26 o 
   2  -5   7      370.29      453.16     42.79 o 
   3  -5   7     1109.61     1143.60     63.82 o 
   4  -5   7     3221.36     3371.00    175.42 o 
   5  -5   7     1375.25     1297.83    131.84 o 
   6  -5   7      110.85      107.40     39.70 o 
   7  -5   7      257.65      215.23     60.49 o 
  -8  -4   7       93.07      127.74     52.97 o 
  -7  -4   7        8.06       27.39     53.73 o 
  -6  -4   7      782.51      850.05     86.29 o 
  -5  -4   7       56.37       41.64     14.73 o 
  -4  -4   7      131.97      113.20     16.26 o 
  -3  -4   7     1115.77     1119.62     92.54 o 
  -2  -4   7     4982.22     5033.27     99.08 o 
  -1  -4   7      506.39      471.02     29.07 o 
   0  -4   7     2025.09     2143.13     43.54 o 
   1  -4   7     3123.49     3025.65     75.31 o 
   2  -4   7     2801.55     2820.11    125.19 o 
   3  -4   7      195.87      223.36     37.75 o 
   4  -4   7     1338.70     1299.69     63.64 o 
   5  -4   7      814.40      829.57    112.38 o 
   6  -4   7        2.90      -14.77     24.66 o 
   7  -4   7      100.59       75.16     31.86 o 
  -9  -3   7       10.10        5.59     54.11 o 
  -8  -3   7      604.35      494.47    152.28 o 
  -7  -3   7     1046.62     1059.71     56.62 o 
  -6  -3   7        2.17       14.08      9.46 o 
  -5  -3   7     1063.25      999.02     33.98 o 
  -4  -3   7     4952.10     5014.11     98.41 o 
  -3  -3   7     4100.04     3782.65     76.40 o 
  -2  -3   7      149.96      160.30     22.92 o 
  -1  -3   7     7015.64     6904.97     89.95 o 
   0  -3   7     7574.84     7582.50    128.01 o 
   1  -3   7     1995.75     1928.99     56.71 o 
   2  -3   7     1124.50     1111.11     47.96 o 
   3  -3   7     6526.25     6685.99    133.66 o 
   4  -3   7     2188.73     2170.64     93.63 o 
   5  -3   7      261.09      324.22     53.96 o 
   6  -3   7      112.94      116.58     39.88 o 
   7  -3   7      150.83      157.10     32.07 o 
  -9  -2   7       59.14       97.98     52.40 o 
  -8  -2   7      558.91      389.62    113.19 o 
  -7  -2   7     1689.97     1772.01     80.98 o 
  -6  -2   7      278.94      324.53     54.65 o 
  -5  -2   7     1835.55     1749.25     48.51 o 
  -4  -2   7     8144.75     8192.83    161.28 o 
  -3  -2   7     7919.21     7911.70    112.19 o 
  -2  -2   7      443.35      443.37     16.26 o 
  -1  -2   7    22147.00    22828.16    235.16 o 
   0  -2   7    18207.70    18267.10    234.72 o 
   1  -2   7     3724.51     3719.13     88.18 o 
   2  -2   7     2213.36     2248.52     75.97 o 
   3  -2   7     6621.05     6605.37    166.58 o 
   4  -2   7     6147.79     6215.67    172.50 o 
   5  -2   7       40.70       72.22     22.49 o 
   6  -2   7     1075.44     1179.93     61.50 o 
   7  -2   7      757.21      816.86    121.78 o 
  -9  -1   7       41.86       71.07     37.62 o 
  -8  -1   7        0.27       55.47     65.58 o 
  -7  -1   7      223.44      169.50     64.68 o 
  -6  -1   7     2545.61     2580.10     38.44 o 
  -5  -1   7       73.05       88.63     14.14 o 
  -4  -1   7      561.83      592.57     42.01 o 
  -3  -1   7     2470.45     2373.23     38.19 o 
  -2  -1   7     4875.17     4839.31     59.22 o 
  -1  -1   7        1.52        7.34      6.93 o 
   0  -1   7     4881.44     5086.63     58.98 o 
   1  -1   7     3798.61     3628.03    100.16 o 
   2  -1   7     1216.97     1250.03     65.05 o 
   3  -1   7      351.69      381.20     56.64 o 
   4  -1   7      565.96      613.40     93.89 o 
   5  -1   7     1327.37     1324.46     60.61 o 
   6  -1   7        1.65       21.94     16.15 o 
   7  -1   7       79.39       71.86     22.62 o 
  -9   0   7       34.02       73.41     38.69 o 
  -8   0   7       82.68       53.55     28.34 o 
  -7   0   7       75.73       67.39     43.59 o 
  -6   0   7      359.47      406.24     73.26 o 
  -5   0   7     2725.34     2727.79     88.62 o 
  -4   0   7      483.32      490.60     23.91 o 
  -3   0   7     3590.44     3718.32     67.16 o 
  -2   0   7     8942.91     9013.21     76.76 o 
  -1   0   7     8078.64     8470.51     92.66 o 
   0   0   7      141.84      181.30     25.74 o 
   1   0   7    10120.27    10113.74    150.40 o 
   2   0   7     7848.49     7590.33    142.93 o 
   3   0   7      117.14      127.48     26.85 o 
   4   0   7      376.80      369.07     43.85 o 
   5   0   7     2731.45     2738.63     94.19 o 
   6   0   7      534.78      522.00     87.66 o 
   7   0   7        0.02       41.13     17.70 o 
  -9   1   7       47.28       61.90     37.53 o 
  -8   1   7       70.00       34.82     41.38 o 
  -7   1   7      674.34      703.52     76.16 o 
  -6   1   7      300.81      328.97     51.82 o 
  -5   1   7       12.26       17.73     14.84 o 
  -4   1   7     1048.43     1050.35     27.16 o 
  -3   1   7      544.52      532.56     16.11 o 
  -2   1   7      386.73      382.14     18.19 o 
  -1   1   7      773.67      765.71     23.11 o 
   0   1   7     1443.58     1523.49     32.16 o 
   1   1   7      243.15      234.78     27.63 o 
   2   1   7     1092.86     1090.11     35.21 o 
   3   1   7       77.14      111.75     26.80 o 
   4   1   7      123.72       93.38     25.68 o 
   5   1   7       20.40      103.08     33.79 o 
   6   1   7       32.47       97.16     26.93 o 
   7   1   7        8.64       46.39     23.55 o 
  -9   2   7      366.90      305.39     87.74 o 
  -8   2   7       11.14       30.83     29.50 o 
  -7   2   7     1023.08     1129.68     96.09 o 
  -6   2   7     7130.00     8099.51    204.54 o 
  -5   2   7     1830.17     1790.02     93.96 o 
  -4   2   7     1970.91     1975.47     42.89 o 
  -3   2   7    12072.28    12890.28    132.28 o 
  -2   2   7    14749.29    14866.16    187.84 o 
  -1   2   7     1500.06     1448.03     38.86 o 
   0   2   7     9456.93     9457.73    125.43 o 
   1   2   7     8315.19     8433.14    119.98 o 
   2   2   7     1413.93     1393.45     37.94 o 
   3   2   7     1222.24     1122.93     45.94 o 
   4   2   7     1770.17     1987.12     59.50 o 
   5   2   7     1130.96     1065.98     87.15 o 
   6   2   7        0.12       23.24     16.81 o 
  -9   3   7      273.16      199.16     61.12 o 
  -8   3   7       46.04      106.60     50.01 o 
  -7   3   7      118.45       99.39     49.82 o 
  -6   3   7     3094.81     3075.25     86.03 o 
  -5   3   7     3196.83     3373.78    104.83 o 
  -4   3   7        3.05       -5.07      6.91 o 
  -3   3   7     5282.66     5309.16     90.26 o 
  -2   3   7     7415.44     7356.35    103.08 o 
  -1   3   7     4629.43     4671.26    128.48 o 
   0   3   7      977.33      962.56     22.40 o 
   1   3   7     8403.52     8672.27    126.37 o 
   2   3   7     3574.27     3564.34     68.03 o 
   3   3   7        0.57       25.34     13.11 o 
   4   3   7      482.74      499.29     71.70 o 
   5   3   7      656.79      765.75     91.53 o 
   6   3   7        1.99       37.66     22.13 o 
  -9   4   7       94.10      171.80     44.23 o 
  -8   4   7      341.20      321.11     77.47 o 
  -7   4   7      618.65      649.12     62.30 o 
  -6   4   7      403.85      380.13     87.32 o 
  -5   4   7     5530.85     5861.20    153.85 o 
  -4   4   7     4324.15     4355.29     94.19 o 
  -3   4   7      326.58      319.16     23.80 o 
  -2   4   7     3148.26     2878.36     55.92 o 
  -1   4   7     7917.81     7850.85    135.96 o 
   0   4   7     4597.82     4577.93    106.99 o 
   1   4   7      526.46      498.63     34.45 o 
   2   4   7     4472.29     4675.73     95.37 o 
   3   4   7     2280.98     2256.80     77.19 o 
   4   4   7      683.10      570.33     69.96 o 
   5   4   7      525.83      325.01     86.96 o 
   6   4   7      669.34      439.97    118.05 o 
  -9   5   7       12.35       57.09     32.16 o 
  -8   5   7       52.54       34.71     76.38 o 
  -7   5   7       79.44      100.28     31.47 o 
  -6   5   7      478.70      498.82     56.30 o 
  -5   5   7      491.59      435.25     20.54 o 
  -4   5   7     2290.31     2286.25     37.87 o 
  -3   5   7      238.09      259.04     19.31 o 
  -2   5   7     1091.06     1196.01    147.21 o 
  -1   5   7     3880.77     3559.45    104.74 o 
   0   5   7     3583.97     3609.26    149.16 o 
   1   5   7        5.64       13.81     11.83 o 
   2   5   7     2731.54     2649.23     51.01 o 
   3   5   7     1643.46     1676.78     87.79 o 
   4   5   7      180.86      192.25     50.62 o 
   5   5   7      128.79       88.75     39.37 o 
   6   5   7      260.27      164.79     94.38 o 
  -9   6   7      211.35      273.77    121.11 o 
  -8   6   7       58.78       61.15     33.36 o 
  -7   6   7       19.26       29.54     27.60 o 
  -6   6   7      730.85      719.12     68.76 o 
  -5   6   7     2249.10     2362.53     64.37 o 
  -4   6   7      787.82      745.39     40.60 o 
  -3   6   7      513.75      519.20     30.76 o 
  -2   6   7     2934.44     2844.53    111.44 o 
  -1   6   7     1750.49     1658.80     66.75 o 
   0   6   7       10.85       30.62     27.34 o 
   1   6   7      537.26      565.96     34.52 o 
   2   6   7      828.03      810.72     61.22 o 
   3   6   7        6.52       20.41     14.55 o 
   4   6   7       97.98       96.74     27.71 o 
   5   6   7      188.15      206.24     59.98 o 
  -9   7   7      322.87      255.02     83.53 o 
  -8   7   7      945.18      749.70    173.10 o 
  -7   7   7      334.09      171.98     46.00 o 
  -6   7   7      206.18      194.01     61.37 o 
  -5   7   7     2821.27     2884.92     72.74 o 
  -4   7   7     1420.85     1344.12     30.34 o 
  -3   7   7       31.18       23.61      6.57 o 
  -2   7   7     3954.33     4025.65    184.41 o 
  -1   7   7     3301.97     3311.94     89.09 o 
   0   7   7      131.22       94.78     38.14 o 
   1   7   7     1350.91     1370.60     85.68 o 
   2   7   7     2444.51     2464.05    143.86 o 
   3   7   7      218.14      282.02     69.80 o 
   4   7   7       85.08       46.33     26.73 o 
   5   7   7      514.89      360.58    115.35 o 
  -9   8   7       23.07       13.32     33.21 o 
  -8   8   7      641.31      731.46     81.60 o 
  -7   8   7     1230.64     1359.97     64.24 o 
  -6   8   7      187.80      228.48     44.19 o 
  -5   8   7      747.73      694.05     87.58 o 
  -4   8   7     3856.85     3735.88     89.64 o 
  -3   8   7     2898.48     2684.92    150.36 o 
  -2   8   7        9.61       46.21     28.92 o 
  -1   8   7     1717.25     1769.54     63.21 o 
   0   8   7     1503.13     1731.10    109.77 o 
   1   8   7      510.74      551.52    114.85 o 
   2   8   7       74.94       79.93     38.93 o 
   3   8   7      583.42      627.35    124.29 o 
   4   8   7      353.96      266.38     74.18 o 
  -9   9   7       29.83       14.34     12.85 o 
  -8   9   7      129.13       96.66     30.29 o 
  -7   9   7      851.61      753.32    164.18 o 
  -6   9   7      850.48      846.59     89.08 o 
  -5   9   7       61.46       67.54     16.22 o 
  -4   9   7     2071.50     2049.51    100.97 o 
  -3   9   7     4054.72     4330.00    122.92 o 
  -2   9   7      685.26      623.12    103.44 o 
  -1   9   7      995.39      947.17    128.32 o 
   0   9   7     4989.49     5331.63    193.08 o 
   1   9   7     1394.50     1465.41     86.81 o 
   2   9   7        0.20       59.88     29.56 o 
   3   9   7      992.48      836.15    131.96 o 
  -8  10   7        5.57       21.14     26.06 o 
  -7  10   7        6.09       18.84     49.37 o 
  -6  10   7      127.72       57.41     44.78 o 
  -5  10   7      237.23      252.04     43.92 o 
  -4  10   7       47.57       41.90     25.93 o 
  -3  10   7      462.58      450.39     86.70 o 
  -2  10   7      266.90      258.87     52.84 o 
  -1  10   7       89.06      101.18     88.46 o 
   0  10   7      163.51      158.71     59.80 o 
   1  10   7      329.22      247.64     73.75 o 
   2  10   7      206.20      185.73     59.99 o 
   3  10   7        0.16       69.41     26.55 o 
  -6  11   7       86.72       51.08     40.37 o 
  -5  11   7      170.00      136.07     50.74 o 
  -4  11   7      922.58      857.71    113.58 o 
  -3  11   7      561.48      505.83     97.56 o 
  -2  11   7      873.25     1070.50    146.09 o 
  -1  11   7      859.46      718.54    151.41 o 
   0  11   7       86.85       92.51     45.06 o 
   1  11   7       55.63       70.73     36.37 o 
   2  11   7      237.46      161.85     90.97 o 
  -7  12   7      337.16      338.11     96.94 o 
  -6  12   7      378.60      369.10    160.91 o 
  -5  12   7        9.99       35.73     28.83 o 
  -4  12   7       70.57       62.75     28.10 o 
  -3  12   7      728.24      558.02    110.26 o 
  -2  12   7      201.53      220.08     56.59 o 
  -1  12   7      132.64      118.60     42.69 o 
   0  12   7      506.89      430.48     99.24 o 
   1  12   7       51.08       44.81     21.06 o 
  -6  13   7      797.82      609.13    273.01 o 
  -5  13   7      573.34      462.90    133.13 o 
  -4  13   7       19.98       33.79     17.81 o 
  -3  13   7      936.71      966.84    122.15 o 
  -2  13   7     1508.55     1489.23    150.90 o 
  -1  13   7      208.67      192.76     45.62 o 
   0  13   7      148.48       74.70     26.85 o 
  -5  14   7      427.18      332.62    103.01 o 
  -4  14   7        5.24      -31.55     32.33 o 
  -3  14   7       64.26       45.89     39.03 o 
  -2  14   7      656.03      454.47    136.85 o 
   0 -14   8      169.17       79.70     26.28 o 
   1 -14   8      145.62      167.45     94.10 o 
   2 -14   8       72.76      121.04     60.68 o 
  -2 -13   8      859.23      918.75    130.73 o 
  -1 -13   8     1232.14     1243.01     97.44 o 
   0 -13   8       24.15       68.76     26.48 o 
   1 -13   8      906.62      952.35    200.45 o 
   2 -13   8     1152.51     1191.57    144.40 o 
   3 -13   8      681.26      485.36    109.50 o 
   4 -13   8       15.62       58.80     36.29 o 
  -3 -12   8      166.47      118.93     47.85 o 
  -2 -12   8      512.91      400.53     79.46 o 
  -1 -12   8      938.46      799.30    171.04 o 
   0 -12   8      377.04      414.20     76.92 o 
   1 -12   8      191.26      208.04     62.50 o 
   2 -12   8     1117.26     1096.89    195.95 o 
   3 -12   8     1044.76     1026.53    209.55 o 
   4 -12   8       20.50       38.59     15.27 o 
   5 -12   8      237.07      267.00     54.76 o 
  -4 -11   8       59.04       27.38     20.81 o 
  -3 -11   8      561.32      404.39     95.48 o 
  -2 -11   8      181.57      225.39     66.67 o 
  -1 -11   8      334.00      403.47     90.93 o 
   0 -11   8     1857.13     1846.38     93.21 o 
   1 -11   8      598.90      668.56    111.98 o 
   2 -11   8       23.32       66.20     61.97 o 
   3 -11   8      643.21      535.78     93.51 o 
   4 -11   8      617.10      565.74     63.99 o 
   5 -11   8      110.29      101.91     33.76 o 
  -5 -10   8       44.50       56.06     26.56 o 
  -4 -10   8        2.09       30.60     32.41 o 
  -3 -10   8      578.41      511.34    106.68 o 
  -2 -10   8      449.30      483.36     78.20 o 
  -1 -10   8       91.51       64.44     29.94 o 
   0 -10   8      606.71      574.90    161.66 o 
   1 -10   8     1270.17     1382.14     89.97 o 
   2 -10   8      189.03      140.63     35.96 o 
   3 -10   8      104.82       71.96     38.90 o 
   4 -10   8      887.65      923.64     64.22 o 
   5 -10   8      460.88      326.61     64.35 o 
   6 -10   8        3.09        0.37     22.66 o 
  -6  -9   8        0.17       15.88     14.29 o 
  -5  -9   8      212.96      214.84     67.20 o 
  -4  -9   8      546.12      450.87    123.06 o 
  -3  -9   8      592.68      560.34    146.68 o 
  -2  -9   8      386.53      441.16     60.74 o 
  -1  -9   8     1507.95     1490.70     72.34 o 
   0  -9   8     1406.16     1347.66     97.59 o 
   1  -9   8        6.18       28.31     19.13 o 
   2  -9   8      220.84      263.94     49.78 o 
   3  -9   8      705.23      699.99    114.15 o 
   4  -9   8       86.12       86.28     31.58 o 
   5  -9   8       12.45       22.50     27.96 o 
   6  -9   8      321.89      306.62     47.28 o 
  -6  -8   8      185.35      132.40     43.57 o 
  -5  -8   8     1097.46      925.11     64.72 o 
  -4  -8   8     2412.98     2581.90    199.81 o 
  -3  -8   8     2476.15     2577.63    117.60 o 
  -2  -8   8       73.15       86.25     22.31 o 
  -1  -8   8     1452.24     1424.36     78.71 o 
   0  -8   8     8542.34     8974.88    118.20 o 
   1  -8   8     1507.66     1423.98     46.33 o 
   2  -8   8      809.05      797.66     62.25 o 
   3  -8   8     3853.10     3992.48    125.00 o 
   4  -8   8      872.71      815.80     69.86 o 
   5  -8   8        7.17       19.70     30.14 o 
   6  -8   8      531.30      474.05    114.62 o 
  -7  -7   8       79.33       56.67     61.12 o 
  -6  -7   8      608.81      724.38     64.25 o 
  -5  -7   8      136.57      130.48     41.51 o 
  -4  -7   8      940.41      980.50    107.79 o 
  -3  -7   8     4342.46     4495.44    168.20 o 
  -2  -7   8      424.49      451.29     90.55 o 
  -1  -7   8       84.63       44.91     27.25 o 
   0  -7   8      863.98      853.87     48.32 o 
   1  -7   8     3282.81     3070.01     69.52 o 
   2  -7   8      426.52      409.57     64.36 o 
   3  -7   8      144.24      101.36     34.45 o 
   4  -7   8     1180.28     1218.38     91.17 o 
   5  -7   8      462.27      436.02     89.67 o 
   6  -7   8        0.10       43.58     20.55 o 
   7  -7   8      110.11       60.52     34.91 o 
  -7  -6   8       21.15       57.71     43.69 o 
  -6  -6   8      628.54      580.98     55.99 o 
  -5  -6   8     1533.89     1590.59     71.10 o 
  -4  -6   8      342.30      389.24     60.77 o 
  -3  -6   8     1379.91     1323.17     83.11 o 
  -2  -6   8     8050.86     8241.93    232.53 o 
  -1  -6   8     2227.08     2173.66     55.18 o 
   0  -6   8      863.96      832.46     35.21 o 
   1  -6   8     8355.41     8655.75    181.29 o 
   2  -6   8     4292.51     4436.79     93.42 o 
   3  -6   8      186.02      183.58     36.23 o 
   4  -6   8     1119.80     1046.75    107.73 o 
   5  -6   8     2213.35     2154.71     80.38 o 
   6  -6   8      532.55      404.49     74.94 o 
   7  -6   8        7.14       69.69     31.02 o 
  -8  -5   8       21.62       11.37     37.24 o 
  -7  -5   8       61.28       14.59     50.98 o 
  -6  -5   8      106.67      104.16     26.60 o 
  -5  -5   8      604.28      589.80     62.20 o 
  -4  -5   8      591.15      547.72     49.04 o 
  -3  -5   8      101.70       56.70     25.91 o 
  -2  -5   8       36.44       85.40     29.68 o 
  -1  -5   8      499.96      477.33     24.63 o 
   0  -5   8      405.27      449.89     26.66 o 
   1  -5   8      681.14      733.09     52.62 o 
   2  -5   8      452.53      536.63     72.86 o 
   3  -5   8       72.50       63.71     19.79 o 
   4  -5   8      411.20      457.87     73.31 o 
   5  -5   8      313.86      377.86     81.90 o 
   6  -5   8      255.46      252.26     47.37 o 
   7  -5   8        0.76       45.72     32.78 o 
  -8  -4   8       12.07       12.32     32.22 o 
  -7  -4   8      384.47      442.45     83.86 o 
  -6  -4   8     2085.81     1990.51     91.86 o 
  -5  -4   8      747.91      725.41     34.31 o 
  -4  -4   8     1167.46     1113.17     43.52 o 
  -3  -4   8     6627.38     6582.51     94.94 o 
  -2  -4   8     3843.20     3901.37     75.49 o 
  -1  -4   8      231.89      239.35     27.90 o 
   0  -4   8     7572.63     7591.10    181.47 o 
   1  -4   8     6506.07     6621.47    134.64 o 
   2  -4   8      290.41      331.95     50.58 o 
   3  -4   8      940.20      979.28     58.56 o 
   4  -4   8     2213.78     2301.66    130.47 o 
   5  -4   8      807.42      799.44    126.42 o 
   6  -4   8       62.40       40.45     23.55 o 
   7  -4   8      248.34      217.64     63.32 o 
  -8  -3   8       54.52       27.58     39.99 o 
  -7  -3   8       24.30       58.47     22.46 o 
  -6  -3   8     1868.75     1738.93     71.26 o 
  -5  -3   8     2246.97     2275.42     72.52 o 
  -4  -3   8      131.66      112.72     24.74 o 
  -3  -3   8     2575.87     2665.20     56.31 o 
  -2  -3   8     7309.03     7410.41    115.55 o 
  -1  -3   8     2491.87     2396.35     48.58 o 
   0  -3   8      956.70      958.03     48.11 o 
   1  -3   8     4709.85     4978.02    122.44 o 
   2  -3   8      435.63      492.06     85.04 o 
   3  -3   8      428.39      498.23     79.01 o 
   4  -3   8      880.15      909.53     63.97 o 
   5  -3   8      426.35      440.30     62.83 o 
   6  -3   8        7.70       70.44     27.58 o 
   7  -3   8       52.31        2.80     23.27 o 
  -9  -2   8      104.79      184.31     75.15 o 
  -8  -2   8      449.62      329.68    202.32 o 
  -7  -2   8      356.04      218.87     60.58 o 
  -6  -2   8      269.57      255.74     39.38 o 
  -5  -2   8     3867.53     4051.70     80.62 o 
  -4  -2   8     5470.12     5703.16     94.17 o 
  -3  -2   8      186.20      206.09     24.80 o 
  -2  -2   8     6125.54     6262.04     59.37 o 
  -1  -2   8    16688.34    16857.63    177.31 o 
   0  -2   8     6005.70     6167.28    125.05 o 
   1  -2   8     1836.36     1859.54     70.12 o 
   2  -2   8     7470.74     7663.00    254.51 o 
   3  -2   8     7557.76     7580.61    164.93 o 
   4  -2   8        8.34       24.78     19.85 o 
   5  -2   8      726.65      693.40     61.55 o 
   6  -2   8      866.69      865.97    145.19 o 
   7  -2   8      199.84      140.40     38.78 o 
  -9  -1   8       12.86       78.75     49.47 o 
  -8  -1   8       72.63       66.56     25.40 o 
  -7  -1   8      193.45      136.55     56.09 o 
  -6  -1   8       51.00       34.29     29.55 o 
  -5  -1   8     2804.82     2786.91     72.25 o 
  -4  -1   8     3703.25     3661.83     51.83 o 
  -3  -1   8     1370.28     1406.54     32.02 o 
  -2  -1   8     1976.42     1936.06     51.28 o 
  -1  -1   8    10589.42    10877.58    140.46 o 
   0  -1   8     4946.16     4969.22    112.28 o 
   1  -1   8     1016.45      982.81     88.84 o 
   2  -1   8     3587.75     3786.55     85.43 o 
   3  -1   8     3850.35     4065.62    112.89 o 
   4  -1   8      805.48      842.88     87.84 o 
   5  -1   8      788.81      767.07     69.78 o 
   6  -1   8     1064.92     1081.34    103.26 o 
   7  -1   8      146.83      116.93     44.25 o 
  -9   0   8       78.08       55.02     26.10 o 
  -8   0   8      235.14      259.26     69.46 o 
  -7   0   8       57.41       33.98     27.08 o 
  -6   0   8      998.17     1046.07    112.34 o 
  -5   0   8     1239.90     1231.19     25.77 o 
  -4   0   8      391.88      386.81     25.98 o 
  -3   0   8     1062.31     1053.07     24.80 o 
  -2   0   8     4834.83     4646.52    103.67 o 
  -1   0   8       31.12       22.89     10.06 o 
   0   0   8     1991.98     1949.69     40.53 o 
   1   0   8     3238.58     3251.99     93.88 o 
   2   0   8      120.53      111.49     31.95 o 
   3   0   8       11.98       35.88     24.24 o 
   4   0   8      703.18      614.62     99.93 o 
   5   0   8      534.98      497.47     78.59 o 
   6   0   8       46.25       11.94     24.47 o 
  -9   1   8       44.04       43.63     28.59 o 
  -8   1   8      112.40      136.57     45.13 o 
  -7   1   8       37.65       81.87     40.72 o 
  -6   1   8      918.76      960.26     78.51 o 
  -5   1   8     1773.71     1645.38    154.56 o 
  -4   1   8     1408.48     1379.18     39.78 o 
  -3   1   8       47.64       63.65     11.43 o 
  -2   1   8     6924.02     7134.70    131.88 o 
  -1   1   8     5223.33     5234.77    100.23 o 
   0   1   8      129.54      104.62     25.92 o 
   1   1   8     4121.23     4352.65     87.46 o 
   2   1   8     2134.16     2190.28     80.29 o 
   3   1   8       94.13       93.92     25.08 o 
   4   1   8     1067.30     1059.94     74.91 o 
   5   1   8      968.48     1019.80    103.66 o 
   6   1   8       40.36       48.37     29.90 o 
  -9   2   8        2.60       37.70     72.16 o 
  -8   2   8      398.60      360.86     88.22 o 
  -7   2   8     1526.00     1687.13     80.78 o 
  -6   2   8      920.16      898.36     53.46 o 
  -5   2   8      766.38      853.56    178.77 o 
  -4   2   8     5184.35     5543.86     89.27 o 
  -3   2   8     5209.92     5336.62    112.53 o 
  -2   2   8       26.46       26.62     10.84 o 
  -1   2   8     5522.00     5916.56    147.14 o 
   0   2   8     8948.50     9193.71    130.35 o 
   1   2   8      762.47      720.31     31.36 o 
   2   2   8      173.61      190.30     41.04 o 
   3   2   8      851.59      972.07     51.35 o 
   4   2   8      907.34      901.43     81.03 o 
   5   2   8       28.45       61.82     15.65 o 
   6   2   8       44.71       40.11     15.70 o 
  -9   3   8        0.68       36.35     34.30 o 
  -8   3   8      488.63      536.20    151.71 o 
  -7   3   8     1693.25     1522.66    159.74 o 
  -6   3   8      831.43     1006.65    103.62 o 
  -5   3   8      181.72      196.86     36.70 o 
  -4   3   8     7860.45     7910.83    121.34 o 
  -3   3   8    10913.41    11113.08    165.01 o 
  -2   3   8     1704.21     1638.11     55.01 o 
  -1   3   8     7510.58     7638.04    117.19 o 
   0   3   8    12671.35    12949.36    180.81 o 
   1   3   8     7277.78     7277.61    130.19 o 
   2   3   8      309.04      225.98     55.24 o 
   3   3   8     4783.56     4959.86    123.70 o 
   4   3   8     2324.96     2388.38    119.14 o 
   5   3   8      103.00       62.03     21.58 o 
   6   3   8       67.68       54.04     32.33 o 
  -9   4   8       18.55       32.98     21.54 o 
  -8   4   8        3.83       37.37     41.22 o 
  -7   4   8       83.26       73.13     29.17 o 
  -6   4   8      893.81      949.42    101.50 o 
  -5   4   8      150.99      159.18     45.55 o 
  -4   4   8       55.09       25.05      9.60 o 
  -3   4   8     2840.84     2720.33     68.60 o 
  -2   4   8     4608.06     4757.31    115.45 o 
  -1   4   8      542.54      603.49     37.97 o 
   0   4   8     1662.38     1770.89    173.51 o 
   1   4   8     1421.33     1425.79     46.52 o 
   2   4   8      459.41      478.84     31.23 o 
   3   4   8       18.47       26.09     17.51 o 
   4   4   8      486.89      364.81     55.80 o 
   5   4   8      144.43      122.49     50.98 o 
  -9   5   8        6.03       34.24     28.09 o 
  -8   5   8       59.72       29.73     66.10 o 
  -7   5   8      110.43       40.07     24.71 o 
  -6   5   8      366.93      365.03     79.75 o 
  -5   5   8     1569.30     1671.78     50.88 o 
  -4   5   8     1070.83     1005.86     61.06 o 
  -3   5   8      435.27      406.32     24.00 o 
  -2   5   8     3231.70     3156.08    157.59 o 
  -1   5   8     3930.65     3803.23    116.84 o 
   0   5   8      855.23      848.83     72.13 o 
   1   5   8     2939.40     2916.44    218.72 o 
   2   5   8     3310.16     3586.51    106.86 o 
   3   5   8      621.24      548.78     67.84 o 
   4   5   8        2.75       29.48     29.43 o 
   5   5   8      372.63      376.23     89.75 o 
  -9   6   8       80.20       84.52     43.82 o 
  -8   6   8       53.82       99.07     60.70 o 
  -7   6   8      161.21      199.30     44.82 o 
  -6   6   8      887.66      852.42     85.44 o 
  -5   6   8       88.93      102.76     25.12 o 
  -4   6   8     1406.24     1330.31     39.89 o 
  -3   6   8     2051.92     1954.31     42.94 o 
  -2   6   8       75.82       98.00     42.32 o 
  -1   6   8      236.04      268.71     35.46 o 
   0   6   8      685.06      782.33    166.67 o 
   1   6   8      237.52      279.60     57.14 o 
   2   6   8      116.32       83.28     36.79 o 
   3   6   8       68.45       66.79     46.79 o 
   4   6   8        4.09       59.75     25.77 o 
   5   6   8       23.05       78.64     35.70 o 
  -9   7   8      246.52      298.41    124.90 o 
  -8   7   8        4.48       22.70     20.77 o 
  -7   7   8      382.22      403.99     78.27 o 
  -6   7   8     2571.16     2703.95    119.75 o 
  -5   7   8     2445.55     2520.31     68.57 o 
  -4   7   8       13.22       24.60     14.64 o 
  -3   7   8     4603.57     4716.61    133.66 o 
  -2   7   8     7078.36     6721.37    204.20 o 
  -1   7   8      738.99      636.23     84.08 o 
   0   7   8     2148.64     2181.28     78.95 o 
   1   7   8     4310.80     4358.40    133.55 o 
   2   7   8      489.73      483.39    114.85 o 
   3   7   8       42.81       49.58     30.20 o 
   4   7   8      452.56      428.97    105.22 o 
  -9   8   8      157.46      129.31     38.40 o 
  -8   8   8       51.90       48.11     22.26 o 
  -7   8   8       86.29       25.47     26.48 o 
  -6   8   8     1271.38     1268.58     73.80 o 
  -5   8   8     1672.57     1659.55     58.15 o 
  -4   8   8      338.07      268.72     63.42 o 
  -3   8   8     1156.19     1077.19     80.93 o 
  -2   8   8     4079.14     4330.95    119.22 o 
  -1   8   8     2232.42     2297.44    221.22 o 
   0   8   8      120.28       61.38     44.69 o 
   1   8   8     1496.58     1617.99    132.05 o 
   2   8   8     1136.73     1053.51    119.96 o 
   3   8   8        2.05       38.73     43.40 o 
   4   8   8      123.82      115.91     31.98 o 
  -8   9   8      230.34      224.80     63.76 o 
  -7   9   8      189.64      198.12     62.41 o 
  -6   9   8       12.91       55.44     51.36 o 
  -5   9   8     1053.40     1057.09     56.24 o 
  -4   9   8     1557.69     1623.37     75.81 o 
  -3   9   8      537.46      538.45     94.77 o 
  -2   9   8      670.69      727.82    134.72 o 
  -1   9   8     3070.32     2841.67    158.93 o 
   0   9   8     1474.34     1533.42     84.29 o 
   1   9   8       14.86       13.13     34.21 o 
   2   9   8      857.56      724.95    119.37 o 
   3   9   8      448.44      327.83    136.03 o 
  -8  10   8       10.25       56.19     29.85 o 
  -7  10   8       42.83       67.47     84.53 o 
  -6  10   8        8.42      -31.93     52.02 o 
  -5  10   8       54.47       47.74     18.32 o 
  -4  10   8      637.69      590.10    119.91 o 
  -3  10   8      229.49      168.93     49.37 o 
  -2  10   8      125.86      109.72     40.87 o 
  -1  10   8      145.47      158.40     43.46 o 
   0  10   8      978.78      877.71    146.39 o 
   1  10   8      214.18      188.17     53.58 o 
   2  10   8      233.59      175.82     49.28 o 
  -8  11   8      149.80      140.63     53.83 o 
  -7  11   8       35.45       -2.27     55.82 o 
  -6  11   8      209.98      141.10     74.48 o 
  -5  11   8      639.12      606.26    110.26 o 
  -4  11   8      260.39      216.41     52.18 o 
  -3  11   8       80.62      109.75     34.64 o 
  -2  11   8      547.20      484.35     88.97 o 
  -1  11   8      518.33      471.71     75.16 o 
   0  11   8       16.96       55.56     19.72 o 
   1  11   8      156.19       97.33     46.06 o 
  -7  12   8      136.12      143.66     74.39 o 
  -6  12   8       26.95       45.11     46.91 o 
  -5  12   8      641.64      489.88    131.32 o 
  -4  12   8      793.04      959.00    133.00 o 
  -3  12   8      178.06      140.11     41.46 o 
  -2  12   8      357.12      356.03    114.33 o 
  -1  12   8      851.50      940.61    122.72 o 
   0  12   8      207.57       94.10     45.46 o 
  -6  13   8       78.34       45.49     48.71 o 
  -5  13   8       62.70       45.30     47.95 o 
  -4  13   8      537.88      438.32    125.27 o 
  -3  13   8      763.37      667.61    155.55 o 
  -2  13   8       56.00       64.21     31.39 o 
  -1  13   8      182.48      157.73     58.37 o 
  -2 -13   9      319.42      373.31    104.92 o 
  -1 -13   9       23.63       33.60     26.56 o 
   0 -13   9      665.93      615.61    122.04 o 
   1 -13   9      538.38      610.72     99.01 o 
   2 -13   9       71.47       64.44     29.69 o 
   3 -13   9       43.60       25.33     41.17 o 
  -3 -12   9      534.46      452.75    101.98 o 
  -2 -12   9      780.46      798.71    136.56 o 
  -1 -12   9      631.72      605.96    108.22 o 
   0 -12   9      118.68       90.25     48.51 o 
   1 -12   9     1835.43     2045.98    109.88 o 
   2 -12   9      849.10      692.87    153.30 o 
   3 -12   9       23.16       37.05     24.82 o 
   4 -12   9      581.55      608.71    124.95 o 
  -4 -11   9       37.64       70.47     32.30 o 
  -3 -11   9       14.76        1.88     40.44 o 
  -2 -11   9      240.83      211.96     51.46 o 
  -1 -11   9      333.26      374.81     82.55 o 
   0 -11   9       62.80       25.08     51.36 o 
   1 -11   9      448.74      329.66     87.04 o 
   2 -11   9      790.51      748.41    155.15 o 
   3 -11   9      184.95      143.78     54.75 o 
   4 -11   9        2.24       55.64     24.71 o 
   5 -11   9      160.78       79.77     39.27 o 
  -5 -10   9        5.17        7.08     21.21 o 
  -4 -10   9      307.49      282.99     72.22 o 
  -3 -10   9      777.99      863.60     63.44 o 
  -2 -10   9      288.43      280.01     58.47 o 
  -1 -10   9      159.32      167.52     45.25 o 
   0 -10   9     1678.84     1650.71    119.09 o 
   1 -10   9      615.15      586.79    106.38 o 
   2 -10   9       81.87       79.75     20.82 o 
   3 -10   9      788.54      796.03     71.56 o 
   4 -10   9      508.11      415.83     84.49 o 
   5 -10   9       23.22       58.47     27.16 o 
  -6  -9   9      171.81      116.18     70.50 o 
  -5  -9   9      237.57      276.43     74.91 o 
  -4  -9   9        1.73       36.75     23.38 o 
  -3  -9   9      290.92      281.92     83.96 o 
  -2  -9   9      806.15      687.96    159.72 o 
  -1  -9   9      382.98      359.96     75.33 o 
   0  -9   9     1014.24     1065.21    178.53 o 
   1  -9   9     1080.16     1064.13     67.82 o 
   2  -9   9      397.98      379.82     71.34 o 
   3  -9   9        3.30       18.04     20.58 o 
   4  -9   9      297.98      269.58     75.36 o 
   5  -9   9      153.29      104.57     36.14 o 
   6  -9   9        0.20       17.48     25.64 o 
  -6  -8   9      173.86      127.46     59.51 o 
  -5  -8   9     1184.87     1157.55    111.60 o 
  -4  -8   9      885.41      867.29     94.23 o 
  -3  -8   9       12.82       50.93     31.22 o 
  -2  -8   9     2323.15     2339.86     76.71 o 
  -1  -8   9     7508.15     8107.94    427.14 o 
   0  -8   9     1263.10     1166.94     59.29 o 
   1  -8   9     1681.59     1569.11     62.40 o 
   2  -8   9     4242.51     4141.32     95.31 o 
   3  -8   9     1532.32     1633.53     85.18 o 
   4  -8   9       16.76       11.21     25.72 o 
   5  -8   9      522.89      414.84     74.99 o 
   6  -8   9      700.65      876.62    220.51 o 
  -7  -7   9      115.08      119.12     84.15 o 
  -6  -7   9        0.48       -6.44     51.46 o 
  -5  -7   9      535.25      564.15     77.41 o 
  -4  -7   9      580.07      641.78     62.13 o 
  -3  -7   9       52.55       67.65     22.75 o 
  -2  -7   9      963.80      999.10     52.02 o 
  -1  -7   9     3276.04     3437.28    115.57 o 
   0  -7   9     2904.25     2814.31     89.02 o 
   1  -7   9        2.03       24.22     16.05 o 
   2  -7   9     2773.65     2659.92    109.97 o 
   3  -7   9     3610.44     3422.21    115.91 o 
   4  -7   9       72.74       91.33     29.63 o 
   5  -7   9      206.04      238.60     48.01 o 
   6  -7   9      685.68      495.93    114.35 o 
  -7  -6   9       23.31        6.92     51.27 o 
  -6  -6   9      241.40      199.10     85.19 o 
  -5  -6   9        4.21        6.87     11.09 o 
  -4  -6   9      605.22      691.70    114.99 o 
  -3  -6   9     2891.27     2951.64    109.01 o 
  -2  -6   9      547.37      595.72     52.34 o 
  -1  -6   9       23.65       27.31      8.01 o 
   0  -6   9     3846.55     3557.73     74.99 o 
   1  -6   9     2334.18     2281.41     71.71 o 
   2  -6   9      355.00      278.00     54.13 o 
   3  -6   9      712.46      660.33     96.81 o 
   4  -6   9     1684.00     1540.37     91.26 o 
   5  -6   9      255.21      246.18     49.10 o 
   6  -6   9       12.77       65.23     24.80 o 
  -8  -5   9       28.43       78.75     55.44 o 
  -7  -5   9        1.44       -1.52     50.13 o 
  -6  -5   9       18.81      183.55     90.02 o 
  -5  -5   9      163.59      198.78     54.10 o 
  -4  -5   9       79.00       35.55     39.99 o 
  -3  -5   9     1160.26     1207.37     74.86 o 
  -2  -5   9     2115.37     2102.40     99.16 o 
  -1  -5   9      310.82      280.85     28.35 o 
   0  -5   9      381.33      414.88     41.04 o 
   1  -5   9     3481.43     3593.07     87.43 o 
   2  -5   9     1524.18     1528.58     81.00 o 
   3  -5   9        3.67       43.59     19.63 o 
   4  -5   9      864.93     1020.02    108.62 o 
   5  -5   9      521.63      497.98     92.76 o 
   6  -5   9       37.32       47.09     27.97 o 
  -8  -4   9      147.88      122.43     48.04 o 
  -7  -4   9      324.53      387.29    102.15 o 
  -6  -4   9      119.49      160.72     76.57 o 
  -5  -4   9      277.36      276.76     54.24 o 
  -4  -4   9     2400.20     2290.32     95.53 o 
  -3  -4   9     2816.78     2637.31     59.41 o 
  -2  -4   9      134.97      145.73     19.40 o 
  -1  -4   9     3722.93     3694.37     47.34 o 
   0  -4   9     2808.63     2853.93     80.65 o 
   1  -4   9      716.81      677.74     47.24 o 
   2  -4   9     1136.25     1191.41     67.61 o 
   3  -4   9     2479.58     2525.32    179.56 o 
   4  -4   9      180.70      172.32     36.42 o 
   5  -4   9        9.75       45.46     17.26 o 
   6  -4   9       64.75       78.45     26.30 o 
  -8  -3   9      251.33      325.32    109.64 o 
  -7  -3   9      723.46      800.17     89.93 o 
  -6  -3   9      455.42      393.06     81.28 o 
  -5  -3   9      406.64      329.04     33.02 o 
  -4  -3   9     5107.24     5001.46     93.11 o 
  -3  -3   9     8018.51     8183.02    134.01 o 
  -2  -3   9      381.61      431.24     29.07 o 
  -1  -3   9     3307.67     3307.20     61.10 o 
   0  -3   9    12294.29    12894.72    196.85 o 
   1  -3   9     4296.46     4479.21     95.52 o 
   2  -3   9       18.61       46.08     18.30 o 
   3  -3   9     2408.96     2532.21     99.97 o 
   4  -3   9     2079.47     2079.00     77.12 o 
   5  -3   9      147.33      142.50     35.06 o 
   6  -3   9      457.52      437.14    104.32 o 
  -9  -2   9       28.08      -42.07     57.24 o 
  -8  -2   9        2.22      -17.44     51.84 o 
  -7  -2   9      358.02      251.00     68.04 o 
  -6  -2   9      365.12      375.51     57.10 o 
  -5  -2   9      463.29      397.00     54.98 o 
  -4  -2   9      101.67       61.49     14.53 o 
  -3  -2   9     4630.74     4517.03    107.97 o 
  -2  -2   9     3804.97     3854.86     92.72 o 
  -1  -2   9       74.02       44.23     21.76 o 
   0  -2   9     2733.98     2785.31     60.81 o 
   1  -2   9     7983.36     8312.45    161.26 o 
   2  -2   9     1566.80     1508.73     52.51 o 
   3  -2   9      536.62      563.55     87.82 o 
   4  -2   9      545.73      587.49     88.94 o 
   5  -2   9      353.48      297.72     48.95 o 
   6  -2   9       24.16       23.60     19.15 o 
  -9  -1   9       83.95      148.30     79.32 o 
  -8  -1   9      144.76      101.87     45.96 o 
  -7  -1   9       51.35       59.52     30.00 o 
  -6  -1   9      982.62      964.56     82.54 o 
  -5  -1   9     1841.88     1895.54     97.99 o 
  -4  -1   9      327.78      361.60     19.92 o 
  -3  -1   9     2680.90     2686.82     55.61 o 
  -2  -1   9     6208.48     6261.57    111.03 o 
  -1  -1   9     6168.28     6323.29    200.61 o 
   0  -1   9      103.51       79.31     22.27 o 
   1  -1   9     1983.18     2040.24     63.99 o 
   2  -1   9     6734.81     6841.04    171.97 o 
   3  -1   9     1612.58     1548.21     66.09 o 
   4  -1   9      940.09      880.79     88.29 o 
   5  -1   9     1345.30     1290.28     91.90 o 
   6  -1   9      369.72      263.82     51.10 o 
  -9   0   9       11.16       25.59     32.88 o 
  -8   0   9       24.35       15.52     30.72 o 
  -7   0   9      134.65       90.53     37.88 o 
  -6   0   9      146.05      124.26     35.77 o 
  -5   0   9       14.00       10.21      9.40 o 
  -4   0   9     1176.21     1155.63     27.65 o 
  -3   0   9      581.13      651.12     36.41 o 
  -2   0   9      442.05      506.65     34.52 o 
  -1   0   9      813.19      789.78     28.90 o 
   0   0   9      587.49      575.01     56.48 o 
   1   0   9      390.58      380.86     46.96 o 
   2   0   9      153.90      164.46     40.42 o 
   3   0   9      514.42      526.82     58.88 o 
   4   0   9       10.50       37.63     21.90 o 
   5   0   9       74.50       71.13     28.39 o 
   6   0   9      234.90      183.71     61.95 o 
  -9   1   9      255.89      256.62     62.67 o 
  -8   1   9      154.53      165.80     52.16 o 
  -7   1   9      651.02      710.32     89.61 o 
  -6   1   9     1877.31     1883.41    106.10 o 
  -5   1   9      630.12      631.07     38.36 o 
  -4   1   9      229.58      243.49     31.21 o 
  -3   1   9     8143.33     8462.31    190.51 o 
  -2   1   9     8693.15     8804.67    131.50 o 
  -1   1   9      293.07      300.89     28.17 o 
   0   1   9     4901.34     4956.70     87.32 o 
   1   1   9     6053.11     6292.81    123.60 o 
   2   1   9      972.63     1062.11     40.02 o 
   3   1   9      194.43      203.98     36.96 o 
   4   1   9      865.02      875.72    109.09 o 
   5   1   9      563.69      538.14    113.11 o 
   6   1   9        0.12       39.72     21.76 o 
  -9   2   9      206.69      181.33     69.92 o 
  -8   2   9      277.42      313.59     67.19 o 
  -7   2   9        2.52       13.62     24.27 o 
  -6   2   9     1798.87     1744.64    141.86 o 
  -5   2   9     3532.24     3490.04    106.69 o 
  -4   2   9      353.18      357.07     34.02 o 
  -3   2   9      937.25      910.59     23.60 o 
  -2   2   9     4218.07     4482.45    124.55 o 
  -1   2   9     3504.67     3469.72     53.71 o 
   0   2   9      459.51      457.46     22.69 o 
   1   2   9     4207.84     4407.78     91.33 o 
   2   2   9      946.07     1030.24     53.60 o 
   3   2   9       63.41       72.92     25.86 o 
   4   2   9      435.85      415.51     66.87 o 
   5   2   9      379.09      290.88     64.30 o 
   6   2   9       12.72       80.00     41.82 o 
  -9   3   9      111.18       86.50     27.77 o 
  -8   3   9      492.48      427.29    115.62 o 
  -7   3   9      345.73      394.97    100.45 o 
  -6   3   9      264.03      158.53     66.76 o 
  -5   3   9     3188.96     3206.76     73.91 o 
  -4   3   9     5810.06     6021.08    100.86 o 
  -3   3   9      535.58      541.68     23.62 o 
  -2   3   9     1874.96     1835.00     55.40 o 
  -1   3   9    11322.96    11696.92    172.06 o 
   0   3   9     6920.55     6775.30    110.74 o 
   1   3   9      227.76      261.04     51.20 o 
   2   3   9     2916.76     3167.30    135.64 o 
   3   3   9     2022.05     2111.74     76.20 o 
   4   3   9      295.09      218.90     56.19 o 
   5   3   9      110.00      127.48     56.38 o 
  -9   4   9       14.10       49.25     19.97 o 
  -8   4   9      136.93       99.15     33.10 o 
  -7   4   9      488.76      453.86     99.13 o 
  -6   4   9       20.04       19.77     27.75 o 
  -5   4   9     1160.82     1104.35     30.98 o 
  -4   4   9     1746.67     1754.26     58.77 o 
  -3   4   9      534.44      488.57     23.73 o 
  -2   4   9      163.41      115.44     64.68 o 
  -1   4   9     5151.98     5254.40    132.06 o 
   0   4   9     4559.64     4628.50    391.37 o 
   1   4   9      129.22      130.47     29.62 o 
   2   4   9     1430.90     1389.51     56.84 o 
   3   4   9     1841.71     1853.74    262.47 o 
   4   4   9      253.41      203.44     72.11 o 
   5   4   9       60.57       71.06     29.22 o 
  -9   5   9       50.86       81.92     36.70 o 
  -8   5   9      366.67      428.64     57.87 o 
  -7   5   9        5.22       15.45     20.51 o 
  -6   5   9      205.81      225.31     53.39 o 
  -5   5   9      742.21      817.59     74.10 o 
  -4   5   9       50.84       37.16     20.01 o 
  -3   5   9       40.45       32.27      7.21 o 
  -2   5   9     1728.09     1815.62     67.44 o 
  -1   5   9     1106.78     1144.17     84.23 o 
   0   5   9      283.96      273.95     54.40 o 
   1   5   9     1634.50     1672.47     76.44 o 
   2   5   9      388.91      455.83    105.23 o 
   3   5   9        3.83       28.50     37.62 o 
   4   5   9      349.74      279.70     96.66 o 
   5   5   9      270.66      312.54     67.63 o 
  -9   6   9       73.22      112.03     37.88 o 
  -8   6   9      660.84      615.27    108.36 o 
  -7   6   9      532.06      565.87     45.52 o 
  -6   6   9      440.08      341.67     80.74 o 
  -5   6   9     1455.58     1314.96     48.19 o 
  -4   6   9      931.35      936.02     51.88 o 
  -3   6   9      189.31      182.75     36.09 o 
  -2   6   9      977.13      862.36    205.45 o 
  -1   6   9     2915.59     2933.43    160.20 o 
   0   6   9      203.72      215.02     40.91 o 
   1   6   9      716.10      800.26    100.05 o 
   2   6   9      969.69     1094.92     76.72 o 
   3   6   9      289.82      321.10     60.94 o 
   4   6   9       33.99       24.03     21.23 o 
  -9   7   9        0.27       15.56     22.86 o 
  -8   7   9       46.13       57.72     26.23 o 
  -7   7   9     1074.87      975.68    129.37 o 
  -6   7   9      658.74      641.27     94.35 o 
  -5   7   9       71.67       70.22     16.10 o 
  -4   7   9     2340.63     2447.85     83.82 o 
  -3   7   9     1587.00     1773.08     82.63 o 
  -2   7   9      530.77      560.56    101.83 o 
  -1   7   9      983.46     1113.25    157.71 o 
   0   7   9     2445.58     2446.36     98.02 o 
   1   7   9      388.50      471.10     86.96 o 
   2   7   9       65.93       71.45     37.79 o 
   3   7   9      390.55      382.12    113.81 o 
   4   7   9      208.59      151.86     38.20 o 
  -9   8   9       42.85       81.41     34.38 o 
  -8   8   9       78.47       53.37     24.30 o 
  -7   8   9     1044.81     1138.48    373.93 o 
  -6   8   9      843.28      968.19    114.85 o 
  -5   8   9        1.90       24.43     14.97 o 
  -4   8   9     2647.06     2690.47    153.37 o 
  -3   8   9     3217.38     3335.76    150.53 o 
  -2   8   9      929.27      887.56    116.01 o 
  -1   8   9      404.01      465.64     94.66 o 
   0   8   9     3256.96     3882.60    388.34 o 
   1   8   9     2797.84     2702.75    225.20 o 
   2   8   9       76.41       47.97     43.14 o 
   3   8   9      543.79      508.56    149.75 o 
  -8   9   9        4.71       38.09     59.89 o 
  -7   9   9       26.15      103.58     63.59 o 
  -6   9   9      343.40      243.26     87.09 o 
  -5   9   9      161.04      168.48     42.41 o 
  -4   9   9       27.14       45.33     22.67 o 
  -3   9   9      511.42      488.29     67.46 o 
  -2   9   9      377.04      321.58     94.47 o 
  -1   9   9       36.20       79.41     66.62 o 
   0   9   9       30.16       45.13     24.45 o 
   1   9   9      557.37      628.73    169.29 o 
   2   9   9      209.57      164.37     35.34 o 
  -8  10   9       48.26       20.85     29.09 o 
  -7  10   9      162.53       90.40     44.25 o 
  -6  10   9       11.79       49.37     26.34 o 
  -5  10   9      275.23      212.23     56.90 o 
  -4  10   9      562.82      548.12    114.50 o 
  -3  10   9       80.39       66.41     41.45 o 
  -2  10   9      589.46      541.92     91.62 o 
  -1  10   9      994.09      957.01    117.65 o 
   0  10   9      376.65      349.67     73.54 o 
   1  10   9       12.15       25.84     20.45 o 
   2  10   9      528.33      396.15    102.51 o 
  -7  11   9      197.50      177.40     71.07 o 
  -6  11   9      246.90      211.32     84.53 o 
  -5  11   9       47.32       27.77     18.19 o 
  -4  11   9      195.71      158.07     58.71 o 
  -3  11   9       85.39       75.74     39.66 o 
  -2  11   9       53.11       23.60     20.81 o 
  -1  11   9       23.45       19.36     35.46 o 
   0  11   9       72.14       77.92     36.22 o 
   1  11   9      126.16       77.05     29.38 o 
  -6  12   9      745.11      514.84    257.85 o 
  -5  12   9      979.47      741.04    275.19 o 
  -4  12   9       96.56       91.15     28.61 o 
  -3  12   9      900.52      712.48    182.38 o 
  -2  12   9      857.12      872.29    104.80 o 
  -1  12   9      168.32       73.91     29.35 o 
  -5  13   9      503.21      411.08    258.04 o 
  -4  13   9      371.53      288.65     76.69 o 
  -3  13   9      390.37      248.20     96.34 o 
  -1 -13  10      929.87     1026.56    130.67 o 
   0 -13  10      420.03      360.67    146.98 o 
   1 -13  10        9.50       36.40     22.53 o 
   2 -13  10      518.52      404.27     74.50 o 
  -3 -12  10      291.43      178.25     78.67 o 
  -2 -12  10      113.96      127.61     45.32 o 
  -1 -12  10      276.57      253.07     66.08 o 
   0 -12  10      845.99      778.71    183.56 o 
   1 -12  10      537.47      546.43    118.85 o 
   2 -12  10       27.84       66.81     36.42 o 
   3 -12  10      437.62      334.27    132.46 o 
  -4 -11  10       24.17       36.06     31.73 o 
  -3 -11  10      351.45      385.74    105.76 o 
  -2 -11  10      390.43      378.32     89.51 o 
  -1 -11  10        7.68       16.46     25.23 o 
   0 -11  10      663.18      660.27    135.31 o 
   1 -11  10      631.39      495.29     99.68 o 
   2 -11  10      167.95      143.23     61.63 o 
   3 -11  10       68.83       57.39     28.11 o 
   4 -11  10      646.34      554.53    119.37 o 
  -5 -10  10       34.41       51.09     44.11 o 
  -4 -10  10      562.77      462.98    143.27 o 
  -3 -10  10      112.67       38.00     37.43 o 
  -2 -10  10      201.33      280.26     67.96 o 
  -1 -10  10      657.00      777.28    114.89 o 
   0 -10  10      690.49      628.77    102.68 o 
   1 -10  10        4.68       12.26     20.56 o 
   2 -10  10      270.66      261.23    104.38 o 
   3 -10  10      296.58      226.44     53.71 o 
   4 -10  10       44.83       41.25     16.33 o 
   5 -10  10       36.50       61.07     38.43 o 
  -5  -9  10       14.45       28.01     41.74 o 
  -4  -9  10      927.18      899.13     99.98 o 
  -3  -9  10     1227.06     1357.36    154.27 o 
  -2  -9  10       32.25       78.65     48.33 o 
  -1  -9  10     1472.53     1521.43    108.60 o 
   0  -9  10     1685.30     1833.96    123.90 o 
   1  -9  10      450.49      452.10     98.65 o 
   2  -9  10      477.57      609.81     46.14 o 
   3  -9  10     1320.82     1509.20    104.38 o 
   4  -9  10      810.22      634.58     82.09 o 
   5  -9  10       14.70       17.81     27.30 o 
  -6  -8  10      239.86      347.40    124.04 o 
  -5  -8  10      343.57      294.82     90.28 o 
  -4  -8  10      163.58      160.10     40.59 o 
  -3  -8  10     1219.86     1303.84    140.75 o 
  -2  -8  10     1535.22     1543.13     84.18 o 
  -1  -8  10      209.58      202.29     47.22 o 
   0  -8  10     1058.33     1177.83    104.15 o 
   1  -8  10     1588.92     1587.82     52.90 o 
   2  -8  10      461.44      449.69     42.46 o 
   3  -8  10       34.07       66.73     24.31 o 
   4  -8  10      460.47      376.15     75.44 o 
   5  -8  10      257.69      180.52     55.41 o 
  -7  -7  10       18.95       37.72     22.36 o 
  -6  -7  10      457.96      426.43    124.14 o 
  -5  -7  10     1133.01     1272.75    111.67 o 
  -4  -7  10      385.81      347.99     87.21 o 
  -3  -7  10      881.73      771.43     81.26 o 
  -2  -7  10     3677.88     3950.13    156.83 o 
  -1  -7  10     2329.58     2335.83    102.32 o 
   0  -7  10      395.19      363.75     49.43 o 
   1  -7  10     4372.63     4054.54    118.95 o 
   2  -7  10     3523.33     3626.11    156.39 o 
   3  -7  10      135.82      103.82     36.99 o 
   4  -7  10      276.58      314.52     63.51 o 
   5  -7  10     1179.10     1107.85    125.10 o 
   6  -7  10      415.99      323.49     82.26 o 
  -7  -6  10       84.22       32.12     30.51 o 
  -6  -6  10        3.08      -35.63     54.77 o 
  -5  -6  10      128.63      128.92     36.44 o 
  -4  -6  10       68.99       49.28     27.88 o 
  -3  -6  10      140.20      161.87     41.40 o 
  -2  -6  10       24.44       24.00     28.16 o 
  -1  -6  10     1247.05     1170.77    169.96 o 
   0  -6  10      340.13      350.84     52.91 o 
   1  -6  10      192.69      213.63     36.24 o 
   2  -6  10     1667.71     1600.89    115.01 o 
   3  -6  10      233.93      280.17     51.92 o 
   4  -6  10        8.31       54.64     25.76 o 
   5  -6  10      109.90       96.55     36.77 o 
   6  -6  10      245.54      149.22     68.00 o 
  -7  -5  10      353.29      517.12     91.45 o 
  -6  -5  10     1805.92     1601.20    235.01 o 
  -5  -5  10      889.83      792.43     77.47 o 
  -4  -5  10     1174.94     1152.14     64.09 o 
  -3  -5  10     2232.28     2469.75    161.00 o 
  -2  -5  10      711.97      694.85     37.78 o 
  -1  -5  10        7.10       19.05     10.33 o 
   0  -5  10     3233.42     3397.53    133.25 o 
   1  -5  10     1776.51     1806.97    127.77 o 
   2  -5  10       12.22       45.95     18.60 o 
   3  -5  10     1024.87     1032.83     77.72 o 
   4  -5  10     1078.38     1100.41     68.39 o 
   5  -5  10      299.70      288.71     67.54 o 
   6  -5  10       49.46       16.34     23.45 o 
  -8  -4  10       59.21       76.38     41.13 o 
  -7  -4  10        7.84       46.15     58.85 o 
  -6  -4  10      286.99      488.50     93.34 o 
  -5  -4  10      756.85      740.06     97.60 o 
  -4  -4  10      302.34      273.10     74.29 o 
  -3  -4  10     1456.91     1453.82     64.95 o 
  -2  -4  10     2318.05     2407.60     44.22 o 
  -1  -4  10     1221.10     1246.12     44.74 o 
   0  -4  10      962.07     1003.51     48.94 o 
   1  -4  10     1797.06     1941.83     73.37 o 
   2  -4  10      409.06      430.64     76.16 o 
   3  -4  10      100.76       99.54     27.66 o 
   4  -4  10      231.15      252.60     47.80 o 
   5  -4  10      168.21      164.80     39.50 o 
   6  -4  10       23.51       40.84     23.95 o 
  -8  -3  10      467.83      346.07    169.62 o 
  -7  -3  10      815.33     1036.32     96.47 o 
  -6  -3  10       41.74       34.30     24.64 o 
  -5  -3  10     2879.05     2983.70    100.91 o 
  -4  -3  10     4065.32     3903.68     99.81 o 
  -3  -3  10      483.28      462.83     24.61 o 
  -2  -3  10     2151.31     2196.60     70.36 o 
  -1  -3  10    12022.02    12323.70    149.58 o 
   0  -3  10     3371.45     3595.78     79.99 o 
   1  -3  10      465.11      513.67     61.07 o 
   2  -3  10     5576.25     5657.06    136.23 o 
   3  -3  10     3259.62     3353.06     96.85 o 
   4  -3  10      251.24      217.73     41.01 o 
   5  -3  10      271.86      239.10     50.39 o 
   6  -3  10      515.44      434.37    113.18 o 
  -8  -2  10       80.86       57.99     31.37 o 
  -7  -2  10      260.99      229.61     86.99 o 
  -6  -2  10       17.10       28.97     32.88 o 
  -5  -2  10      828.97      712.65     48.91 o 
  -4  -2  10     3020.84     2944.56     61.77 o 
  -3  -2  10      857.17      896.76     54.06 o 
  -2  -2  10      686.75      609.93     41.97 o 
  -1  -2  10     7168.53     7354.00    155.27 o 
   0  -2  10     4150.60     4350.76     93.51 o 
   1  -2  10      257.13      270.09     46.51 o 
   2  -2  10     3957.30     4085.33    116.82 o 
   3  -2  10     2232.21     2248.85     78.55 o 
   4  -2  10      396.50      420.11     79.41 o 
   5  -2  10      105.02       85.84     35.59 o 
   6  -2  10      345.01      247.21     50.65 o 
  -9  -1  10       24.26       57.99     49.75 o 
  -8  -1  10       38.55      105.00     54.96 o 
  -7  -1  10        4.26       18.81     21.97 o 
  -6  -1  10      567.59      576.49    106.92 o 
  -5  -1  10      279.45      308.84     31.25 o 
  -4  -1  10        4.20       18.71     10.65 o 
  -3  -1  10     1652.39     1681.93     79.96 o 
  -2  -1  10     2448.12     2328.57     89.57 o 
  -1  -1  10      710.95      756.72     39.40 o 
   0  -1  10     3473.99     3588.01     90.73 o 
   1  -1  10     5364.72     5225.63    124.44 o 
   2  -1  10      768.38      745.12     46.46 o 
   3  -1  10      478.45      472.45     70.51 o 
   4  -1  10      475.98      404.55     64.70 o 
   5  -1  10      285.87      247.63     53.91 o 
   6  -1  10        1.66       36.68     30.11 o 
  -9   0  10       41.71       51.93     40.75 o 
  -8   0  10      142.16      112.31     35.50 o 
  -7   0  10       46.93      -12.75     61.64 o 
  -6   0  10       96.96       72.92     39.14 o 
  -5   0  10     1109.20     1077.87     45.04 o 
  -4   0  10      441.75      450.33     72.15 o 
  -3   0  10      665.54      638.40     43.10 o 
  -2   0  10     1595.64     1612.72     42.77 o 
  -1   0  10     1086.88     1170.76     60.90 o 
   0   0  10      612.57      595.56     58.43 o 
   1   0  10     1846.05     1960.62     62.85 o 
   2   0  10     3611.55     3627.96    107.27 o 
   3   0  10       15.12       13.99     19.91 o 
   4   0  10      855.92      753.02    123.07 o 
   5   0  10      711.20      616.64    108.01 o 
  -9   1  10       15.21       51.84     54.20 o 
  -8   1  10      201.48      187.90    115.66 o 
  -7   1  10     1099.34     1193.72     76.38 o 
  -6   1  10      566.29      684.41    151.48 o 
  -5   1  10       13.44       14.43     23.54 o 
  -4   1  10     2852.97     2981.65     53.83 o 
  -3   1  10     3156.97     3189.99     92.70 o 
  -2   1  10      345.32      341.19     29.07 o 
  -1   1  10     3850.86     4006.54     74.68 o 
   0   1  10     2912.85     3028.99     72.10 o 
   1   1  10     1489.90     1500.57     59.51 o 
   2   1  10      104.50      117.17     26.66 o 
   3   1  10     1241.63     1251.53     49.75 o 
   4   1  10      443.87      360.92     82.31 o 
   5   1  10        0.21       42.48     29.32 o 
  -9   2  10        9.63       47.31     23.11 o 
  -8   2  10      124.21      127.01     52.78 o 
  -7   2  10     1438.25     1506.45    160.29 o 
  -6   2  10     1959.18     2128.91     67.54 o 
  -5   2  10        3.74       24.03     10.27 o 
  -4   2  10     3454.08     3504.20     68.85 o 
  -3   2  10     9317.51     9754.92    186.16 o 
  -2   2  10     1974.00     1921.73     62.79 o 
  -1   2  10      872.58      879.50     68.05 o 
   0   2  10     8485.34     9117.82    147.75 o 
   1   2  10     3395.54     3466.73     96.88 o 
   2   2  10        0.44      -11.50     35.17 o 
   3   2  10     2055.52     2058.34     90.17 o 
   4   2  10     1136.69     1145.68     63.04 o 
   5   2  10      263.61      273.98    127.36 o 
  -9   3  10       65.02       73.39     36.26 o 
  -8   3  10        4.23       41.06     24.41 o 
  -7   3  10      104.43       82.97     32.62 o 
  -6   3  10      479.27      432.10     99.48 o 
  -5   3  10      199.91      184.14     29.54 o 
  -4   3  10        1.50       13.55     26.15 o 
  -3   3  10     2986.99     3045.10     79.27 o 
  -2   3  10     2412.93     2450.16     58.20 o 
  -1   3  10      862.16      766.08     43.19 o 
   0   3  10      962.95      977.49     36.44 o 
   1   3  10     1943.07     2018.51     60.12 o 
   2   3  10     2011.32     1946.47     86.12 o 
   3   3  10       14.41      -44.26     38.89 o 
   4   3  10      216.74      166.38     68.09 o 
   5   3  10      236.30      178.34     62.57 o 
  -9   4  10       56.56       84.21     75.34 o 
  -8   4  10      127.29      121.87     42.72 o 
  -7   4  10       46.95       45.40     25.28 o 
  -6   4  10      405.59      352.75     91.68 o 
  -5   4  10     1794.45     1811.11     68.86 o 
  -4   4  10     1440.72     1499.15     72.66 o 
  -3   4  10      104.84      109.78     23.05 o 
  -2   4  10     1743.94     1472.04    137.12 o 
  -1   4  10     3757.26     3883.88    115.18 o 
   0   4  10      269.66      252.55    104.76 o 
   1   4  10     1131.20     1117.36     81.05 o 
   2   4  10     2438.56     2655.81    345.88 o 
   3   4  10      755.40      664.62    116.05 o 
   4   4  10        2.71       -0.34     36.82 o 
  -9   5  10       21.27        9.08     26.39 o 
  -8   5  10        0.45       22.15     28.78 o 
  -7   5  10       54.37       47.61     25.90 o 
  -6   5  10      212.10      248.80     57.25 o 
  -5   5  10        1.14       12.61     16.41 o 
  -4   5  10      560.08      469.01     40.66 o 
  -3   5  10      299.04      322.34     60.85 o 
  -2   5  10        2.69       62.22     17.53 o 
  -1   5  10      147.53      108.52     42.12 o 
   0   5  10      577.37      563.00     84.47 o 
   1   5  10      225.06      128.28     49.34 o 
   2   5  10      406.95      405.44    117.78 o 
   3   5  10      229.29      186.26     87.09 o 
   4   5  10        6.71       38.52     29.71 o 
  -9   6  10      282.58      289.70     51.37 o 
  -8   6  10       65.60       86.13     55.15 o 
  -7   6  10      222.37      213.75     40.96 o 
  -6   6  10     1987.80     1860.63    105.83 o 
  -5   6  10     1516.68     1535.91     57.93 o 
  -4   6  10       23.65       53.91     33.17 o 
  -3   6  10     2443.63     2584.10    104.71 o 
  -2   6  10     2516.70     2574.53    132.07 o 
  -1   6  10      617.40      580.96    109.27 o 
   0   6  10      382.86      399.64     85.88 o 
   1   6  10     1644.63     1665.91    122.74 o 
   2   6  10     1462.78     1482.14     98.00 o 
   3   6  10       21.02       54.56     36.02 o 
   4   6  10      211.84      171.06     66.34 o 
  -9   7  10      164.20      171.80     96.28 o 
  -8   7  10      412.94      401.51    207.34 o 
  -7   7  10       26.65       80.07     37.81 o 
  -6   7  10      792.46      734.88    168.87 o 
  -5   7  10     2814.27     2949.71     91.35 o 
  -4   7  10      567.62      560.43    113.67 o 
  -3   7  10      615.41      582.35     91.40 o 
  -2   7  10     1611.14     1842.29     80.38 o 
  -1   7  10     1607.13     1743.17    148.29 o 
   0   7  10       11.59       32.01     44.59 o 
   1   7  10      709.02      675.82    124.85 o 
   2   7  10      409.20      352.25     81.44 o 
   3   7  10        2.63      -18.07     36.49 o 
  -8   8  10      215.29      142.14     74.86 o 
  -7   8  10      358.44      402.17    144.23 o 
  -6   8  10       13.42        9.38     42.17 o 
  -5   8  10      981.37     1000.88     97.70 o 
  -4   8  10     3220.65     3472.65    174.81 o 
  -3   8  10      214.07      168.96     52.02 o 
  -2   8  10      260.91      233.70     58.20 o 
  -1   8  10     2004.37     2100.02    105.48 o 
   0   8  10     1329.28     1273.92    127.98 o 
   1   8  10       88.51       90.53     45.99 o 
   2   8  10      533.79      422.93    124.69 o 
  -8   9  10       36.64       13.65     64.63 o 
  -7   9  10       85.73       83.86     61.69 o 
  -5   9  10       13.78       18.29     41.79 o 
  -4   9  10     1010.61     1034.21    185.78 o 
  -3   9  10      927.26      940.00    123.13 o 
  -2   9  10        5.98       34.78     30.99 o 
  -1   9  10      605.43      642.69    118.27 o 
   0   9  10     1146.37      962.79    177.83 o 
   1   9  10       67.00       58.52     36.02 o 
   2   9  10      162.46      231.27    149.06 o 
  -7  10  10       41.72       22.55     35.82 o 
  -6  10  10       41.00      100.45     68.99 o 
  -5  10  10      425.78      515.22    230.46 o 
  -4  10  10      198.95      112.70     38.58 o 
  -3  10  10      133.84       93.20     31.08 o 
  -2  10  10      115.12      108.14     55.34 o 
  -1  10  10      171.68      100.53    106.47 o 
   0  10  10       10.29      -29.38     38.00 o 
   1  10  10      208.31      111.00     52.01 o 
  -6  11  10        1.93       65.67     60.08 o 
  -5  11  10      378.53      351.00    114.47 o 
  -4  11  10     1319.63     1024.37    138.95 o 
  -3  11  10      140.29      119.86     51.87 o 
  -2  11  10      287.71      329.30    103.48 o 
  -1  11  10      656.53      522.19    144.39 o 
   0  11  10       79.47       67.41     43.11 o 
  -5  12  10        0.85        3.32     32.41 o 
  -4  12  10      399.17      335.33     90.04 o 
  -3  12  10      353.31      331.96     95.28 o 
  -2  12  10      106.86       44.77     34.97 o 
  -2 -12  11       81.40       53.60     38.06 o 
  -1 -12  11      212.24       93.46     46.91 o 
   0 -12  11      142.11       80.20     38.90 o 
   1 -12  11       79.44       60.88     33.43 o 
   2 -12  11      475.23      395.47     93.68 o 
  -3 -11  11      272.11      220.69     46.79 o 
  -2 -11  11       93.57       65.75     38.89 o 
  -1 -11  11      358.53      372.96     99.09 o 
   0 -11  11      890.26      838.29    171.70 o 
   1 -11  11      189.75      238.71     60.36 o 
   2 -11  11       27.24       40.18     30.55 o 
   3 -11  11      501.60      573.71     88.73 o 
  -4 -10  11        0.05        9.52     48.23 o 
  -3 -10  11       43.36       63.21     39.42 o 
  -2 -10  11      446.58      463.72    120.52 o 
  -1 -10  11       98.32      125.02     43.86 o 
   0 -10  11      373.57      363.48     88.60 o 
   1 -10  11      487.85      491.74     95.36 o 
   2 -10  11      161.94       91.32     52.21 o 
   3 -10  11       49.03       90.57     39.57 o 
   4 -10  11      159.95      120.21     47.70 o 
  -5  -9  11      623.88      579.97     85.96 o 
  -4  -9  11      638.38      592.97    132.71 o 
  -3  -9  11      106.61       70.36     30.91 o 
  -2  -9  11      955.02      929.63    167.17 o 
  -1  -9  11     2493.67     2546.82    123.62 o 
   0  -9  11      809.19      725.32    158.51 o 
   1  -9  11      363.73      316.32     64.10 o 
   2  -9  11      895.23     1011.12    173.00 o 
   3  -9  11      741.50      768.96    100.10 o 
   4  -9  11        3.22       10.90     23.63 o 
  -6  -8  11        0.88       14.78     35.35 o 
  -5  -8  11      472.06      335.70     83.09 o 
  -4  -8  11      739.33      749.78     78.02 o 
  -3  -8  11      496.57      492.60    114.17 o 
  -2  -8  11      397.90      388.41     70.03 o 
  -1  -8  11     2619.07     2590.68    110.31 o 
   0  -8  11     3195.79     3043.66    151.56 o 
   1  -8  11        7.96       36.09     16.83 o 
   2  -8  11     1130.48     1146.45     77.26 o 
   3  -8  11     1381.23     1338.49     59.47 o 
   4  -8  11      150.82      105.85     36.08 o 
   5  -8  11       30.13       21.66     28.54 o 
  -5  -7  11       25.86       23.74     20.84 o 
  -4  -7  11      165.50      100.26     43.02 o 
  -3  -7  11     1160.22     1148.52     89.58 o 
  -2  -7  11     1384.31     1528.94     84.07 o 
  -1  -7  11      103.97       91.24     33.53 o 
   0  -7  11     1639.68     1619.90     52.83 o 
   1  -7  11     1194.08     1172.44     68.83 o 
   2  -7  11       88.77       62.36     25.89 o 
   3  -7  11      505.77      497.95     80.54 o 
   4  -7  11      951.75      828.53    117.13 o 
   5  -7  11      181.69      127.58     39.09 o 
  -7  -6  11        9.55       49.56     50.03 o 
  -6  -6  11      155.68       84.05     43.12 o 
  -5  -6  11      144.38      211.04     77.23 o 
  -4  -6  11        4.98        7.34     25.20 o 
  -3  -6  11      128.34      134.12     49.89 o 
  -2  -6  11     2537.85     2722.65    226.53 o 
  -1  -6  11     1342.95     1299.34     38.16 o 
   0  -6  11      505.04      437.18     43.12 o 
   1  -6  11     3873.46     3746.01    105.44 o 
   2  -6  11      810.37      844.12     62.82 o 
   3  -6  11       69.40       73.62     31.98 o 
   4  -6  11      686.15      599.84     90.08 o 
   5  -6  11      545.02      412.97     79.81 o 
  -7  -5  11      108.16       94.38     79.22 o 
  -6  -5  11       14.99      -42.64     46.81 o 
  -5  -5  11      535.31      442.61    112.66 o 
  -4  -5  11      579.08      603.36    105.19 o 
  -3  -5  11      861.88      921.72    128.28 o 
  -2  -5  11       72.16       55.22     15.78 o 
  -1  -5  11      378.84      434.97     57.37 o 
   0  -5  11     2750.59     2714.25     71.35 o 
   1  -5  11      371.74      391.98     58.11 o 
   2  -5  11      754.96      681.14     77.01 o 
   3  -5  11      440.25      451.21     80.53 o 
   4  -5  11       44.70       35.84     25.84 o 
   5  -5  11        8.16       30.46     29.65 o 
  -8  -4  11       26.74       34.68     51.08 o 
  -7  -4  11      363.84      265.05     78.27 o 
  -6  -4  11      785.84      959.09     87.09 o 
  -5  -4  11       22.74       14.44     20.95 o 
  -4  -4  11     2303.44     2357.53    103.39 o 
  -3  -4  11     3732.44     3821.34    104.35 o 
  -2  -4  11      830.25      820.11     49.73 o 
  -1  -4  11     1233.11     1214.64     47.32 o 
   0  -4  11     5556.07     6057.50    149.71 o 
   1  -4  11     3198.98     3314.63    112.78 o 
   2  -4  11        4.73      -13.23     34.78 o 
   3  -4  11     2267.99     2414.90    114.29 o 
   4  -4  11     1057.85      946.56     67.60 o 
   5  -4  11       60.76       41.35     21.21 o 
  -8  -3  11       72.39       56.76     36.86 o 
  -7  -3  11      380.41      356.12    153.42 o 
  -6  -3  11      797.52     1040.11    139.87 o 
  -5  -3  11      867.76      898.08    123.14 o 
  -4  -3  11       69.25       85.12     19.15 o 
  -3  -3  11     1848.61     1817.43     49.01 o 
  -2  -3  11     2325.64     2335.65     62.26 o 
  -1  -3  11     1519.33     1494.44     55.70 o 
   0  -3  11      246.32      338.43     54.51 o 
   1  -3  11     2822.12     3044.78     97.91 o 
   2  -3  11      839.32      818.38     55.17 o 
   3  -3  11       95.72      115.47     34.64 o 
   4  -3  11      328.81      265.74     60.11 o 
   5  -3  11      225.59      164.03     43.92 o 
  -8  -2  11       77.19      100.16     57.24 o 
  -7  -2  11        2.05        4.74     48.61 o 
  -6  -2  11      404.91      349.01    102.44 o 
  -5  -2  11     1795.30     1689.85     56.70 o 
  -4  -2  11      803.47      935.87     72.37 o 
  -3  -2  11      631.54      545.83     42.13 o 
  -2  -2  11     4760.23     4508.27     99.95 o 
  -1  -2  11     3755.42     3774.04     84.19 o 
   0  -2  11     1158.31     1209.30     53.95 o 
   1  -2  11     1311.94     1384.07     50.51 o 
   2  -2  11     5723.03     5895.56    121.91 o 
   3  -2  11     1014.78      862.84     78.11 o 
   4  -2  11      243.63      206.73     43.88 o 
   5  -2  11      678.32      556.73    108.18 o 
  -8  -1  11       52.43       42.83     33.92 o 
  -7  -1  11       19.14       74.01     44.63 o 
  -6  -1  11       12.28       31.51     21.60 o 
  -5  -1  11      350.14      302.78     27.56 o 
  -4  -1  11      555.34      549.12     39.61 o 
  -3  -1  11       66.64       59.89     16.18 o 
  -2  -1  11      310.19      250.58     30.58 o 
  -1  -1  11      429.49      482.84     60.63 o 
   0  -1  11      636.07      671.72     83.74 o 
   1  -1  11       85.11       93.18     31.93 o 
   2  -1  11      710.88      687.35    117.24 o 
   3  -1  11      582.60      540.07     81.75 o 
   4  -1  11        5.12       25.36     16.72 o 
   5  -1  11       57.37       44.81     21.16 o 
  -8   0  11        1.63       27.48     45.30 o 
  -7   0  11      116.06       99.18     35.02 o 
  -6   0  11     1167.53     1265.92    183.18 o 
  -5   0  11     1206.45     1192.75     39.64 o 
  -4   0  11      144.37       98.30     23.65 o 
  -3   0  11     2253.56     2164.00     84.34 o 
  -2   0  11     2219.65     2379.08     60.76 o 
  -1   0  11     1496.28     1599.82     56.42 o 
   0   0  11      544.95      577.80     38.79 o 
   1   0  11     4303.88     4666.15    120.37 o 
   2   0  11      183.09      236.12     36.61 o 
   3   0  11      287.50      258.65     40.75 o 
   4   0  11      649.62      608.59    105.66 o 
   5   0  11      222.73      181.96     88.18 o 
  -9   1  11      296.11      178.06     86.14 o 
  -8   1  11      127.52       81.48     49.37 o 
  -7   1  11        5.17       11.13     16.47 o 
  -6   1  11     1031.70      970.82    108.88 o 
  -5   1  11     2226.12     2231.00    152.90 o 
  -4   1  11      126.08      114.71     22.66 o 
  -3   1  11     1159.88     1072.65     36.16 o 
  -2   1  11     1750.65     1798.28     72.15 o 
  -1   1  11      655.86      704.81     39.92 o 
   0   1  11       54.51       39.04     15.56 o 
   1   1  11      999.59     1114.79     48.36 o 
   2   1  11     2304.12     2421.29     83.03 o 
   3   1  11        1.75       32.78     18.03 o 
   4   1  11      353.38      377.92     57.28 o 
   5   1  11      150.22      145.88     47.10 o 
  -9   2  11       91.05       26.06     23.91 o 
  -8   2  11      624.33      386.87    129.53 o 
  -7   2  11      443.12      531.64     68.11 o 
  -6   2  11       58.34       54.69     27.09 o 
  -5   2  11     3106.61     3313.19    107.39 o 
  -4   2  11     5336.37     5946.61    236.11 o 
  -3   2  11      837.03      879.61     51.94 o 
  -2   2  11     1157.27     1239.64     33.94 o 
  -1   2  11     3577.09     3704.84     85.91 o 
   0   2  11     2387.09     2382.10    101.15 o 
   1   2  11      287.43      228.31     41.66 o 
   2   2  11      804.38      884.14     48.44 o 
   3   2  11     1580.81     1532.05    140.98 o 
   4   2  11      415.56      374.00     76.70 o 
  -9   3  11        0.92       42.37     28.35 o 
  -8   3  11      367.16      165.98     61.86 o 
  -7   3  11      481.89      464.05     89.74 o 
  -6   3  11       62.99       48.61     24.10 o 
  -5   3  11      310.84      305.80     54.83 o 
  -4   3  11     2694.37     2596.32     77.81 o 
  -3   3  11     1891.35     1877.80     52.20 o 
  -2   3  11      331.00      289.43     38.42 o 
  -1   3  11     3898.03     4146.94    170.67 o 
   0   3  11     2820.35     3059.66    117.98 o 
   1   3  11      395.40      404.23     99.84 o 
   2   3  11      903.10      987.82    189.59 o 
   3   3  11     1410.25     1475.20    139.10 o 
   4   3  11      348.76      227.44     61.74 o 
  -9   4  11       49.59      105.33     36.20 o 
  -8   4  11       38.06       40.24     26.02 o 
  -7   4  11        8.82       21.71     22.46 o 
  -6   4  11      490.09      525.62     95.43 o 
  -5   4  11      322.34      333.16     72.51 o 
  -4   4  11        3.86       24.68     10.69 o 
  -3   4  11     1144.62     1021.76     94.72 o 
  -2   4  11     1321.18     1374.86     57.66 o 
  -1   4  11      247.29      264.50     51.84 o 
   0   4  11      286.86      296.62     64.95 o 
   1   4  11      268.89      307.44     61.19 o 
   2   4  11      517.42      457.65    110.52 o 
   3   4  11        1.46       20.78     41.18 o 
   4   4  11      127.32       54.99     70.31 o 
  -9   5  11       55.21       27.24     28.49 o 
  -8   5  11      214.05      143.80     48.51 o 
  -7   5  11      194.97      166.12     46.43 o 
  -6   5  11        3.67       35.26     24.50 o 
  -5   5  11      686.02      646.85    130.96 o 
  -4   5  11      735.29      818.17     44.16 o 
  -3   5  11      120.71       69.84     24.54 o 
  -2   5  11     1341.94     1460.10    135.13 o 
  -1   5  11     1568.58     1671.87     86.84 o 
   0   5  11       18.72       42.04     31.70 o 
   1   5  11      893.30      893.70    188.33 o 
   2   5  11     1022.46      906.86     74.89 o 
   3   5  11       76.11      131.79     51.22 o 
  -8   6  11      161.92      177.96     52.78 o 
  -7   6  11      546.05      511.81    162.90 o 
  -6   6  11      513.92      637.37    209.05 o 
  -5   6  11       36.75       66.05     19.99 o 
  -4   6  11     1441.97     1705.26    140.67 o 
  -3   6  11     2920.16     2958.59    133.05 o 
  -2   6  11       91.92      145.02     60.51 o 
  -1   6  11      350.11      375.20     83.05 o 
   0   6  11      810.10      860.89    127.49 o 
   1   6  11      529.81      472.53     91.18 o 
   2   6  11        9.11       25.30     33.89 o 
   3   6  11      291.55      269.48     94.48 o 
  -8   7  11       47.16       50.13     34.02 o 
  -7   7  11      623.30      505.94    167.07 o 
  -6   7  11     1067.10     1343.35    232.45 o 
  -5   7  11       50.09       59.70     37.81 o 
  -4   7  11      635.44      627.73    128.61 o 
  -3   7  11     3843.22     3825.28    147.59 o 
  -2   7  11     1656.57     1460.86    136.55 o 
  -1   7  11      192.72      149.62     43.43 o 
   0   7  11     1844.56     1842.06    156.31 o 
   1   7  11     1407.77     1614.45    161.85 o 
   2   7  11      183.01      155.05     51.59 o 
  -8   8  11       20.04      164.70     97.13 o 
  -7   8  11       50.22       23.41     33.36 o 
  -6   8  11      535.25      574.83    170.38 o 
  -5   8  11      360.07      416.20    150.10 o 
  -4   8  11       19.68       46.85     25.69 o 
  -3   8  11      778.25      808.93    173.27 o 
  -2   8  11     1160.46     1400.97    110.59 o 
  -1   8  11      297.18      339.09     64.69 o 
   0   8  11      170.60       91.45     44.85 o 
   1   8  11      305.31      308.00     94.62 o 
   2   8  11      356.41      267.81     46.65 o 
  -7   9  11       13.77       36.01     34.87 o 
  -6   9  11        0.89       -8.05     52.12 o 
  -5   9  11      456.94      345.69    179.86 o 
  -4   9  11      454.09      410.61     83.69 o 
  -3   9  11       73.67       73.71     33.85 o 
  -2   9  11      633.37      445.56    102.77 o 
  -1   9  11     1257.68     1137.54    166.58 o 
   0   9  11      172.45      247.86     60.47 o 
   1   9  11       26.91       55.78     46.81 o 
  -7  10  11       15.93        0.95     36.48 o 
  -6  10  11       88.99       99.41     39.90 o 
  -5  10  11       13.39      164.32     66.43 o 
  -4  10  11       68.63       51.66     20.96 o 
  -3  10  11      282.55      237.81     60.65 o 
  -2  10  11       86.54       87.38     43.57 o 
  -1  10  11       59.15       29.76     18.81 o 
   0  10  11      169.39      126.71     39.84 o 
  -6  11  11      388.55      240.41    130.77 o 
  -5  11  11      371.37      465.38    118.26 o 
  -4  11  11       47.21       31.44     36.96 o 
  -3  11  11      567.58      483.42    148.02 o 
  -2  11  11      713.81      647.30    105.47 o 
  -1  11  11      282.23      146.96     63.76 o 
  -2 -11  12      103.27       92.13     41.42 o 
  -1 -11  12      179.03      152.26     46.05 o 
   0 -11  12      256.53      205.98     56.92 o 
   1 -11  12        8.68       64.09     27.82 o 
   2 -11  12      226.66      180.16     51.39 o 
  -4 -10  12      392.69      241.35     95.67 o 
  -3 -10  12      884.17      887.36    217.39 o 
  -2 -10  12       54.11       58.83     35.63 o 
  -1 -10  12      263.21      230.33     74.52 o 
   0 -10  12     1011.85      771.07    156.15 o 
   1 -10  12      545.62      505.34     95.55 o 
   2 -10  12      168.15      154.49     57.86 o 
   3 -10  12      617.94      507.35    129.40 o 
  -4  -9  12       36.38       35.67     26.22 o 
  -3  -9  12      449.54      343.03    119.55 o 
  -2  -9  12      786.96      685.60    162.74 o 
  -1  -9  12       46.05      -35.66     37.86 o 
   0  -9  12      193.35      200.61     40.37 o 
   1  -9  12     1088.28     1040.90    124.57 o 
   2  -9  12      462.81      443.32     61.79 o 
   3  -9  12       28.79       47.01     29.52 o 
  -5  -8  12      809.51      601.93    269.69 o 
  -4  -8  12      217.29      231.05     72.90 o 
  -3  -8  12      377.47      291.18     63.25 o 
  -2  -8  12     1558.58     1401.20    153.00 o 
  -1  -8  12     1198.58     1213.12    176.13 o 
   0  -8  12       49.67       26.70     30.22 o 
   1  -8  12     1922.00     2158.85    242.83 o 
   2  -8  12     2177.46     2142.50     86.24 o 
   3  -8  12      371.94      228.77     68.01 o 
   4  -8  12      182.02      121.66     28.23 o 
  -6  -7  12        2.33       32.41     39.52 o 
  -5  -7  12      134.69      190.63     45.57 o 
  -4  -7  12      321.66      344.66     65.45 o 
  -3  -7  12       48.26       35.32     47.19 o 
  -2  -7  12      573.08      525.47    102.13 o 
  -1  -7  12      402.01      452.69    104.90 o 
   0  -7  12      594.03      506.73    125.99 o 
   1  -7  12        6.60       48.71     44.54 o 
   2  -7  12      521.66      458.40     87.17 o 
   3  -7  12      425.84      356.97     89.54 o 
   4  -7  12        1.94       39.90     31.15 o 
  -6  -6  12      305.86      287.13    156.83 o 
  -5  -6  12       22.30       35.14     16.96 o 
  -4  -6  12      194.95      177.06     58.25 o 
  -3  -6  12      893.23      917.16    129.93 o 
  -2  -6  12      241.35      314.74     62.47 o 
  -1  -6  12      212.80      143.64     40.81 o 
   0  -6  12     2074.14     1986.21     95.69 o 
   1  -6  12     1143.12     1072.38     60.35 o 
   2  -6  12       71.86       31.63     37.86 o 
   3  -6  12      643.46      568.36    136.43 o 
   4  -6  12      677.78      596.59    124.53 o 
  -7  -5  12        3.32      -16.01     46.72 o 
  -6  -5  12      104.51      125.18     50.51 o 
  -5  -5  12      429.92      330.22     99.85 o 
  -4  -5  12       30.27        6.68     18.72 o 
  -3  -5  12      170.71      119.65     54.96 o 
  -2  -5  12      986.01     1064.53     71.98 o 
  -1  -5  12      424.73      439.41     47.46 o 
   0  -5  12        6.94       24.18     14.23 o 
   1  -5  12     1214.60     1232.16     64.73 o 
   2  -5  12      234.52      238.51     61.62 o 
   3  -5  12        1.39       38.39     20.86 o 
   4  -5  12      378.70      353.57     77.66 o 
  -7  -4  12      399.39      708.54     87.56 o 
  -6  -4  12       18.99       12.32     30.89 o 
  -5  -4  12     1697.58     1823.70    178.91 o 
  -4  -4  12     1143.09     1316.86     81.73 o 
  -3  -4  12      311.69      299.07     75.62 o 
  -2  -4  12     1533.07     1442.72     56.43 o 
  -1  -4  12     2517.44     2503.04    107.59 o 
   0  -4  12     2404.80     2378.45     69.58 o 
   1  -4  12       48.28       52.95     23.82 o 
   2  -4  12     1471.34     1645.34     90.85 o 
   3  -4  12     1448.38     1583.47     65.07 o 
   4  -4  12      238.86      245.14     52.40 o 
   5  -4  12       87.13       78.71     39.08 o 
  -8  -3  12       49.73       80.07     63.30 o 
  -7  -3  12      106.98      141.67     48.14 o 
  -6  -3  12      179.58       87.28     62.54 o 
  -5  -3  12     1058.11     1049.21     87.56 o 
  -4  -3  12     2750.28     2813.69    117.59 o 
  -3  -3  12     1212.70     1199.40     41.77 o 
  -2  -3  12      317.03      354.12     64.13 o 
  -1  -3  12     2655.38     2798.09     69.46 o 
   0  -3  12     3527.65     3923.44    101.34 o 
   1  -3  12      279.89      274.65     43.34 o 
   2  -3  12      365.50      408.31     81.20 o 
   3  -3  12     1488.21     1681.04     87.10 o 
   4  -3  12      450.78      501.92     91.68 o 
   5  -3  12        0.76       21.93     27.16 o 
  -8  -2  12       23.46        8.05     39.80 o 
  -7  -2  12       49.22       49.85     44.25 o 
  -6  -2  12      343.82      312.62     95.14 o 
  -5  -2  12      454.15      435.39     66.15 o 
  -4  -2  12      299.43      253.62     45.53 o 
  -3  -2  12     1880.21     1829.63     66.35 o 
  -2  -2  12     1094.85     1017.11     42.25 o 
  -1  -2  12      214.60      208.41     31.13 o 
   0  -2  12     1767.32     1826.20    122.74 o 
   1  -2  12     2159.29     2036.80    132.02 o 
   2  -2  12      316.97      312.15     49.62 o 
   3  -2  12      104.60      114.71     32.19 o 
   4  -2  12      366.70      237.55     56.23 o 
  -8  -1  12       31.90       71.74     44.54 o 
  -7  -1  12        0.51        8.34     23.88 o 
  -6  -1  12      137.41      145.84     39.33 o 
  -5  -1  12      774.48      719.96     63.37 o 
  -4  -1  12       72.68       56.74     43.83 o 
  -3  -1  12      476.02      477.41     34.55 o 
  -2  -1  12     3521.11     3548.94     88.80 o 
  -1  -1  12      571.69      650.88     53.06 o 
   0  -1  12       24.98       45.77     13.27 o 
   1  -1  12     1177.13     1208.43     64.50 o 
   2  -1  12     1261.63     1374.08     89.55 o 
   3  -1  12       98.88       87.16     24.50 o 
   4  -1  12      315.26      252.98     42.41 o 
  -8   0  12       65.47       63.30     40.84 o 
  -7   0  12      447.36      663.66    179.43 o 
  -6   0  12      652.03      851.66    183.98 o 
  -5   0  12       23.59       -6.96     17.86 o 
  -4   0  12     1485.21     1541.80     74.33 o 
  -3   0  12     2066.86     2170.64     70.93 o 
  -2   0  12      302.04      321.51     63.33 o 
  -1   0  12     1687.28     1832.04     56.40 o 
   0   0  12     1524.44     1723.49     83.47 o 
   1   0  12       21.46       38.46     17.56 o 
   2   0  12       15.99       48.99    106.36 o 
   3   0  12      318.49      296.57     55.24 o 
   4   0  12       25.90       59.55     30.81 o 
  -8   1  12        9.38       56.62     28.48 o 
  -7   1  12      542.41      446.82    112.75 o 
  -6   1  12      974.37     1014.09     84.03 o 
  -5   1  12       52.35       40.26     24.21 o 
  -4   1  12     1024.04     1103.25     56.35 o 
  -3   1  12     5047.99     5115.02    129.72 o 
  -2   1  12     1672.80     1708.13     64.67 o 
  -1   1  12      146.62      123.18     21.46 o 
   0   1  12     4612.56     5239.23     99.64 o 
   1   1  12     2763.36     3006.61     81.00 o 
   2   1  12       26.54       42.22     37.05 o 
   3   1  12     1007.28     1090.48     90.01 o 
   4   1  12      700.04      613.55    171.70 o 
  -8   2  12       43.50       34.99     20.31 o 
  -7   2  12       34.26       21.30     25.95 o 
  -6   2  12      696.72      611.24    125.50 o 
  -5   2  12     1916.65     2016.48    262.78 o 
  -4   2  12        0.88        6.37     12.92 o 
  -3   2  12     2418.97     2412.82     91.03 o 
  -2   2  12     3932.15     4087.40     93.12 o 
  -1   2  12      234.59      199.98     55.15 o 
   0   2  12        9.40       41.46     18.65 o 
   1   2  12     1466.29     1711.54    125.88 o 
   2   2  12      831.57      731.93    164.48 o 
   3   2  12       12.33       40.12     32.43 o 
   4   2  12      280.72      300.16     53.47 o 
  -8   3  12       84.29       58.00     30.85 o 
  -7   3  12        8.34       16.38     20.33 o 
  -6   3  12       83.77       75.26     34.40 o 
  -5   3  12     1012.72     1033.55    130.11 o 
  -4   3  12     1613.88     1527.35     46.14 o 
  -3   3  12       33.03       33.41     17.88 o 
  -2   3  12     4754.83     4761.63    164.65 o 
  -1   3  12     2567.65     2719.86    221.60 o 
   0   3  12      338.14      366.26     77.27 o 
   1   3  12      476.38      407.79     78.33 o 
   2   3  12     1597.26     1599.70     87.12 o 
   3   3  12      920.37      949.48    118.94 o 
  -8   4  12        2.73       25.97     26.68 o 
  -7   4  12       20.71       48.50     28.13 o 
  -6   4  12       74.64      120.79     35.41 o 
  -5   4  12       17.55       -2.75     44.25 o 
  -4   4  12      251.30      241.50     51.82 o 
  -3   4  12      967.80      956.72     78.97 o 
  -2   4  12       62.97       72.94     28.00 o 
  -1   4  12      662.30      693.64    137.88 o 
   0   4  12      747.12      837.39    122.53 o 
   1   4  12       21.87       30.92     27.43 o 
   2   4  12      138.24      147.55     59.89 o 
   3   4  12      266.22      212.73     59.61 o 
  -8   5  12       77.52       67.57     34.87 o 
  -7   5  12       35.83       49.28     49.85 o 
  -6   5  12      443.97      404.07     92.87 o 
  -5   5  12     1599.39     1718.04    154.56 o 
  -4   5  12      117.82      114.06     30.64 o 
  -3   5  12      932.30      913.13     64.91 o 
  -2   5  12     2146.67     2282.57    215.96 o 
  -1   5  12      114.51       91.04     43.39 o 
   0   5  12      205.26      178.26    130.87 o 
   1   5  12     1059.53     1190.92    179.19 o 
   2   5  12      266.97      210.27     54.36 o 
   3   5  12        4.04       18.11     46.86 o 
  -8   6  12      235.72      237.57     90.97 o 
  -7   6  12        9.23       45.87     38.76 o 
  -6   6  12      192.96      180.81     94.67 o 
  -5   6  12      938.73      962.50    175.12 o 
  -4   6  12      574.07      492.58    151.81 o 
  -3   6  12       30.86       34.33     22.13 o 
  -2   6  12     1960.61     2022.41    198.05 o 
  -1   6  12     1394.89     1673.15    149.68 o 
   0   6  12       25.88       27.97     19.13 o 
   1   6  12      345.53      374.99     89.85 o 
   2   6  12      382.24      438.94    116.39 o 
  -8   7  12      306.53      163.84     97.89 o 
  -7   7  12      413.17      301.82     80.93 o 
  -6   7  12       88.05       74.67     49.37 o 
  -5   7  12      338.31      310.06    152.66 o 
  -4   7  12     1407.63     1420.73    107.71 o 
  -3   7  12     1021.82     1054.53     80.25 o 
  -2   7  12       64.97       71.76     36.80 o 
  -1   7  12     1157.25     1184.59    189.54 o 
   0   7  12     1448.74     1431.82    189.81 o 
   1   7  12       30.05       30.54     41.93 o 
  -7   8  12      267.95      138.07     69.56 o 
  -6   8  12       45.13       48.80     48.90 o 
  -5   8  12      125.55       54.01     55.82 o 
  -4   8  12      604.19      482.25    117.71 o 
  -3   8  12     1063.90      904.46    171.70 o 
  -2   8  12       24.68       54.60     28.19 o 
  -1   8  12      405.00      345.54     95.94 o 
   0   8  12      737.09      653.66    154.39 o 
   1   8  12      255.31      157.80     62.36 o 
  -7   9  12       13.26       25.40     36.77 o 
  -6   9  12       70.40      120.25     69.46 o 
  -5   9  12      159.54       99.50     59.04 o 
  -4   9  12       37.27       79.89     31.51 o 
  -3   9  12       43.27       49.87     22.88 o 
  -2   9  12      501.13      431.38    107.84 o 
  -1   9  12       78.86       65.83     60.27 o 
   0   9  12       88.26       86.58     32.90 o 
  -6  10  12        2.39       30.99     55.63 o 
  -5  10  12      177.78       82.54     68.04 o 
  -4  10  12      233.70      150.77    103.29 o 
  -3  10  12       50.17       24.56     26.57 o 
  -2  10  12      192.62      182.68     66.80 o 
  -1  10  12      476.07      211.69     61.16 o 
  -3 -10  13        1.45       25.96     40.75 o 
  -2 -10  13      251.83      210.46     62.89 o 
  -1 -10  13      626.96      678.72     93.25 o 
   0 -10  13      503.38      434.33    109.14 o 
   1 -10  13       31.89       38.43     24.04 o 
   2 -10  13      617.87      444.61    121.89 o 
  -4  -9  13      430.46      309.21    119.69 o 
  -3  -9  13      256.18      243.82     92.01 o 
  -2  -9  13       60.53       67.16     25.85 o 
  -1  -9  13      780.47      692.50    108.69 o 
   0  -9  13      581.70      496.53    109.94 o 
   1  -9  13      163.88      176.42     69.43 o 
   2  -9  13      269.07      270.57     59.95 o 
  -5  -8  13       11.74      -27.29     52.59 o 
  -4  -8  13      240.01      115.07     38.82 o 
  -3  -8  13     1018.00     1035.67    104.62 o 
  -2  -8  13      755.33      669.72    150.73 o 
  -1  -8  13       80.40      125.01     30.01 o 
   0  -8  13      425.81      486.50    102.30 o 
   1  -8  13     1180.57     1015.08    166.44 o 
   2  -8  13      170.65      132.17     58.15 o 
   3  -8  13      119.69       69.62     18.19 o 
  -5  -7  13      138.44      132.00     49.56 o 
  -4  -7  13       14.53       45.36     18.32 o 
  -3  -7  13      519.76      393.63     94.49 o 
  -2  -7  13     1257.62     1144.13     63.26 o 
  -1  -7  13       78.61       68.22     39.22 o 
   0  -7  13      333.38      295.82     75.55 o 
   1  -7  13     1007.73      983.01     82.48 o 
   2  -7  13      773.18      615.69    105.71 o 
   3  -7  13       73.35       64.00     20.04 o 
  -6  -6  13       15.89       46.15     47.10 o 
  -5  -6  13       14.02       41.03     43.31 o 
  -4  -6  13      697.15      613.31     61.78 o 
  -3  -6  13      312.12      257.37     65.67 o 
  -2  -6  13       20.97       22.53     34.21 o 
  -1  -6  13      473.16      301.99     89.08 o 
   0  -6  13      221.58      245.25     59.82 o 
   1  -6  13        0.77       36.78     25.24 o 
   2  -6  13      274.76      267.02     49.82 o 
   3  -6  13      250.64      199.32     50.75 o 
   4  -6  13       23.12       55.60     26.41 o 
  -6  -5  13      280.22      201.56     49.85 o 
  -5  -5  13      110.97       82.16     49.94 o 
  -4  -5  13      875.79      736.07     72.51 o 
  -3  -5  13     2718.41     2872.64    134.44 o 
  -2  -5  13      395.38      578.99     92.49 o 
  -1  -5  13      892.26      884.49    174.08 o 
   0  -5  13     1360.96     1533.29     71.50 o 
   1  -5  13     1178.14     1280.68     85.58 o 
   2  -5  13       17.82       23.91     20.36 o 
   3  -5  13      784.14      645.75    110.42 o 
   4  -5  13      406.85      322.02     89.28 o 
  -7  -4  13       91.13      104.62     52.88 o 
  -6  -4  13      293.86      314.33    106.61 o 
  -5  -4  13      295.14      282.49    102.34 o 
  -4  -4  13      346.28      272.99     54.34 o 
  -3  -4  13      557.52      622.49     75.43 o 
  -2  -4  13     2197.74     2129.24     94.79 o 
  -1  -4  13      314.28      223.58     37.76 o 
   0  -4  13      556.30      634.12     62.30 o 
   1  -4  13      996.38     1078.94    100.26 o 
   2  -4  13      477.03      428.19     71.77 o 
   3  -4  13        7.94       12.05     25.43 o 
   4  -4  13      418.40      322.90     84.70 o 
  -7  -3  13       61.04      122.43     65.48 o 
  -6  -3  13      523.08      675.75     80.17 o 
  -5  -3  13     1337.83     1221.96    119.87 o 
  -4  -3  13      845.32      946.68     68.11 o 
  -3  -3  13      123.29      121.13     22.08 o 
  -2  -3  13     2640.96     2555.12     80.47 o 
  -1  -3  13     2871.88     2850.25     81.08 o 
   0  -3  13      672.89      751.92     72.63 o 
   1  -3  13     1304.59     1342.38     85.20 o 
   2  -3  13     2107.72     2234.13     78.67 o 
   3  -3  13      776.24      649.09    111.81 o 
   4  -3  13       31.87       22.63     32.23 o 
  -7  -2  13       62.20      113.24     53.73 o 
  -6  -2  13       26.15      -10.80     37.72 o 
  -5  -2  13       26.60       50.98     41.89 o 
  -4  -2  13      585.87      577.71     57.60 o 
  -3  -2  13      300.45      366.64     40.08 o 
  -2  -2  13      171.13      175.73     32.45 o 
  -1  -2  13      869.00      825.44     61.37 o 
   0  -2  13      263.51      261.57     47.59 o 
   1  -2  13       17.18       27.50     22.80 o 
   2  -2  13      523.84      506.81     81.25 o 
   3  -2  13      448.01      386.12     74.71 o 
   4  -2  13       61.72       42.24     17.36 o 
  -8  -1  13       19.28       57.24     50.41 o 
  -7  -1  13       23.60       32.60     41.79 o 
  -6  -1  13      389.85      479.88     68.99 o 
  -5  -1  13      308.65      209.74     53.09 o 
  -4  -1  13       28.15       26.48     10.92 o 
  -3  -1  13     1256.19     1279.25     65.17 o 
  -2  -1  13     1717.70     1880.01     84.09 o 
  -1  -1  13       40.57       58.89     19.47 o 
   0  -1  13     1690.87     1710.49     78.46 o 
   1  -1  13     1886.79     2044.41     78.03 o 
   2  -1  13      178.89      125.13     31.50 o 
   3  -1  13      186.31      136.09     54.69 o 
   4  -1  13      599.04      490.89    127.33 o 
  -8   0  13      161.12      170.48     96.47 o 
  -7   0  13       13.40       74.48     28.62 o 
  -6   0  13      155.81       80.60     52.83 o 
  -5   0  13      833.34      837.43     57.90 o 
  -4   0  13      542.78      554.42     51.50 o 
  -3   0  13       23.04       30.16     12.86 o 
  -2   0  13      638.99      699.39     45.87 o 
  -1   0  13      193.10      255.21     40.61 o 
   0   0  13        5.32       23.20     13.74 o 
   1   0  13      675.47      773.49     48.35 o 
   2   0  13      422.09      433.50     71.01 o 
   3   0  13        3.89       45.03     30.45 o 
  -8   1  13      281.57      359.81     60.93 o 
  -7   1  13      563.18      500.14    122.39 o 
  -6   1  13        9.50       23.39     12.59 o 
  -5   1  13      540.58      600.27     98.27 o 
  -4   1  13     2319.15     2375.00     68.85 o 
  -3   1  13     1600.27     1664.93     58.05 o 
  -2   1  13      119.86      111.56     23.23 o 
  -1   1  13     4019.54     4192.44    143.63 o 
   0   1  13     2350.62     2433.28    268.13 o 
   1   1  13       12.71        7.95     42.03 o 
   2   1  13      602.93      685.61    152.12 o 
   3   1  13      772.56      637.49    163.59 o 
  -8   2  13      188.23      103.02     51.91 o 
  -7   2  13      569.11      667.29    122.01 o 
  -6   2  13      169.30      112.12     30.37 o 
  -5   2  13      280.67      237.75     66.53 o 
  -4   2  13     1419.20     1518.78    146.26 o 
  -3   2  13      613.96      625.58    129.72 o 
  -2   2  13        5.58       36.31     20.63 o 
  -1   2  13      713.10      795.67    152.53 o 
   0   2  13     3434.71     3573.63    101.10 o 
   1   2  13      377.07      383.70     70.16 o 
   2   2  13      170.05      180.14     88.13 o 
   3   2  13      790.93      913.51    125.91 o 
  -8   3  13       29.82       34.26     19.66 o 
  -7   3  13        9.98       28.07     20.32 o 
  -6   3  13      301.75      359.62    135.79 o 
  -5   3  13      195.12      207.34     67.09 o 
  -4   3  13        0.84       27.00     17.92 o 
  -3   3  13      734.07      872.83    143.80 o 
  -2   3  13      621.91      457.42    101.04 o 
  -1   3  13      184.00      179.67    104.05 o 
   0   3  13      190.76      210.35     40.40 o 
   1   3  13      919.59      847.30     79.77 o 
   2   3  13      519.52      432.67     99.03 o 
   3   3  13       16.17       24.00     19.27 o 
  -8   4  13       83.93       21.98     55.72 o 
  -7   4  13       70.53       70.60     50.98 o 
  -6   4  13       92.95       44.06     46.34 o 
  -5   4  13      501.68      449.84    159.86 o 
  -4   4  13      175.70      221.14     55.36 o 
  -3   4  13       62.87       30.18     18.31 o 
  -2   4  13     1194.39     1081.77     89.26 o 
  -1   4  13      602.68      625.56    126.98 o 
   0   4  13        6.22       30.12     48.99 o 
   1   4  13      466.49      481.31     90.35 o 
   2   4  13      439.77      433.11     96.06 o 
  -8   5  13       18.08      -20.47     45.30 o 
  -7   5  13      283.27      291.11    119.59 o 
  -6   5  13      284.98      322.00    177.87 o 
  -5   5  13       21.69       35.06    140.53 o 
  -4   5  13      535.56      607.86    123.00 o 
  -3   5  13     1083.72     1355.67     83.86 o 
  -2   5  13       70.76      105.69     47.51 o 
  -1   5  13      122.99      206.35     57.33 o 
   0   5  13      726.18      728.33    155.66 o 
   1   5  13      109.89      147.89     81.26 o 
   2   5  13       11.50       27.54     43.50 o 
  -7   6  13      452.20      299.64    149.63 o 
  -6   6  13      865.50      763.03    214.07 o 
  -5   6  13      131.39      105.09     50.32 o 
  -4   6  13      184.62      200.81     47.34 o 
  -3   6  13     1992.10     2441.93    113.81 o 
  -2   6  13     1021.82      901.88    210.78 o 
  -1   6  13       29.49       24.21     24.17 o 
   0   6  13     1005.78      969.04    242.20 o 
   1   6  13      768.99      732.55    174.95 o 
  -7   7  13       47.36      -21.80     46.05 o 
  -6   7  13      448.81      469.83    226.01 o 
  -5   7  13      721.90      624.11    216.91 o 
  -4   7  13       65.96       73.55     24.24 o 
  -3   7  13      140.15      166.97     88.89 o 
  -2   7  13     1045.05      802.95    161.33 o 
  -1   7  13      445.54      498.50    108.03 o 
   0   7  13       21.76       31.28     32.03 o 
   1   7  13      352.00      312.87     87.81 o 
  -7   8  13       30.93       47.10     60.46 o 
  -6   8  13       61.39       71.74     59.80 o 
  -5   8  13      269.50      229.14     79.98 o 
  -4   8  13      466.41      394.88    150.10 o 
  -3   8  13        9.89       61.79     27.95 o 
  -2   8  13      471.06      351.17     82.73 o 
  -1   8  13      735.28      663.86    140.92 o 
   0   8  13      473.26      323.02    114.76 o 
  -6   9  13       42.11       74.96     57.33 o 
  -5   9  13        1.76       47.10     34.59 o 
  -4   9  13       85.49       35.35     45.77 o 
  -3   9  13      261.11      254.91    103.29 o 
  -2   9  13        1.24       12.79     29.17 o 
  -1   9  13       61.24       56.60     39.67 o 
  -3  -9  14      154.98       86.42     39.90 o 
  -2  -9  14      720.32      620.09    128.39 o 
  -1  -9  14      662.54      535.25    148.75 o 
   0  -9  14        2.13       55.78     31.34 o 
   1  -9  14      348.38      252.38     71.07 o 
  -4  -8  14      348.67      278.22     76.70 o 
  -3  -8  14       33.54       73.77     25.79 o 
  -2  -8  14      264.38      161.36     90.31 o 
  -1  -8  14      688.77      629.29    114.40 o 
   0  -8  14      375.13      353.95     80.38 o 
   1  -8  14       16.44       57.15     23.14 o 
   2  -8  14      300.67      240.46     71.34 o 
  -5  -7  14       51.61       15.07     42.64 o 
  -4  -7  14      115.91       78.43     27.73 o 
  -3  -7  14      678.53      586.21    153.13 o 
  -2  -7  14      316.66      345.27     72.64 o 
  -1  -7  14      160.92       99.77     49.42 o 
   0  -7  14      534.55      374.65    115.49 o 
   1  -7  14      603.84      453.13    108.08 o 
   2  -7  14        0.49      -29.42     30.70 o 
  -5  -6  14      176.48       91.64     64.53 o 
  -4  -6  14        2.48       -8.15     32.60 o 
  -3  -6  14      229.55      228.01     56.85 o 
  -2  -6  14      747.58      659.69    156.94 o 
  -1  -6  14      266.47      208.52     49.62 o 
   0  -6  14      153.21      169.90     43.46 o 
   1  -6  14      475.00      470.56    103.55 o 
   2  -6  14      126.41      101.57     24.46 o 
   3  -6  14        5.71       11.82     22.95 o 
  -6  -5  14        7.22       28.14     17.63 o 
  -5  -5  14      340.40      211.51    121.86 o 
  -4  -5  14     1230.50     1242.39    110.48 o 
  -3  -5  14      196.14      214.45     76.76 o 
  -2  -5  14      235.56      250.77     71.26 o 
  -1  -5  14     1436.77     1451.34     89.47 o 
   0  -5  14      856.85      901.81     78.43 o 
   1  -5  14        3.11       14.86     15.37 o 
   2  -5  14      591.39      398.69     74.53 o 
   3  -5  14      592.76      590.24     86.66 o 
  -6  -4  14       45.71       26.06     25.49 o 
  -5  -4  14       52.20       64.25     42.45 o 
  -4  -4  14     1220.36     1246.61    117.37 o 
  -3  -4  14     1493.65     1504.44    120.96 o 
  -2  -4  14       96.34       33.81     23.31 o 
  -1  -4  14     2038.49     2187.02     66.59 o 
   0  -4  14     1218.09     1630.41    172.48 o 
   1  -4  14      196.06      199.17     43.74 o 
   2  -4  14      231.73      163.08     34.34 o 
   3  -4  14      713.89      800.10    128.61 o 
  -7  -3  14      217.93      206.30     69.27 o 
  -6  -3  14      203.14      349.48     77.33 o 
  -5  -3  14       31.50       24.83     25.59 o 
  -4  -3  14      120.96      120.94     36.66 o 
  -3  -3  14      724.07      713.76    108.93 o 
  -2  -3  14     1601.08     1509.73     88.89 o 
  -1  -3  14      116.18       45.69     19.76 o 
   0  -3  14      899.02      759.82     55.95 o 
   1  -3  14     1171.15     1208.55     69.31 o 
   2  -3  14      457.56      323.07     76.94 o 
   3  -3  14        2.00       -6.38     20.52 o 
  -7  -2  14        9.16       32.79     44.92 o 
  -6  -2  14      405.01      194.36     90.12 o 
  -5  -2  14      393.22      398.67    134.09 o 
  -4  -2  14      186.83      175.69     77.80 o 
  -3  -2  14      424.70      350.15     46.01 o 
  -2  -2  14     1435.83     1426.02     58.71 o 
  -1  -2  14      895.50      771.49     99.78 o 
   0  -2  14       63.58       71.73     20.99 o 
   1  -2  14      985.65      921.52    129.97 o 
   2  -2  14      641.31      652.81     79.95 o 
   3  -2  14      114.09      106.21     38.13 o 
  -7  -1  14      203.02      132.95     67.57 o 
  -6  -1  14       51.90       70.41     57.90 o 
  -5  -1  14       35.27       25.40     23.79 o 
  -4  -1  14      434.81      456.09     39.52 o 
  -3  -1  14      461.11      583.53     99.52 o 
  -2  -1  14        2.46       35.82     14.08 o 
  -1  -1  14      753.60      760.41     45.80 o 
   0  -1  14      468.33      418.30     67.70 o 
   1  -1  14       19.67        7.09     38.33 o 
   2  -1  14       27.12       15.58     38.05 o 
   3  -1  14      159.20       96.47     39.90 o 
  -7   0  14      391.46      338.68    133.62 o 
  -6   0  14      809.87      953.12     68.70 o 
  -5   0  14      217.43      167.73     58.28 o 
  -4   0  14      676.26      622.25     50.01 o 
  -3   0  14     2651.41     2871.89     76.45 o 
  -2   0  14     1898.77     1985.45     85.33 o 
  -1   0  14       23.95       46.47     18.19 o 
   0   0  14     1274.80     1437.51    112.44 o 
   1   0  14     1163.94     1297.90     98.22 o 
   2   0  14       19.00       43.67     31.56 o 
   3   0  14      253.59      151.83     61.42 o 
  -7   1  14       13.95       29.76     17.91 o 
  -6   1  14      566.03      621.75     52.52 o 
  -5   1  14      538.02      542.38     60.03 o 
  -4   1  14       73.54       65.92     46.43 o 
  -3   1  14      909.99      999.04     88.53 o 
  -2   1  14     1853.87     2013.80    120.06 o 
  -1   1  14      330.24      297.00     90.50 o 
   0   1  14       85.25       64.09     20.53 o 
   1   1  14      632.31      705.30    122.08 o 
   2   1  14      311.23      274.82     70.33 o 
  -7   2  14       45.90       77.61     32.79 o 
  -6   2  14      131.40       75.81     23.97 o 
  -5   2  14     1153.59     1045.89     98.36 o 
  -4   2  14     1971.01     1575.05    135.04 o 
  -3   2  14      220.50      220.85     44.45 o 
  -2   2  14     1018.22     1054.47    141.54 o 
  -1   2  14     2742.02     2856.86    208.76 o 
   0   2  14      446.28      530.40    116.01 o 
   1   2  14      207.46      163.08     47.10 o 
   2   2  14      942.43     1283.77    242.64 o 
  -7   3  14      117.25       89.55     37.53 o 
  -6   3  14        2.81       52.59     45.11 o 
  -5   3  14       78.97       46.05     32.22 o 
  -4   3  14      501.51      434.78     94.26 o 
  -3   3  14      176.28      193.58     53.88 o 
  -2   3  14       12.58       59.39     27.01 o 
  -1   3  14      607.44      481.01    115.18 o 
   0   3  14      720.47      625.91    145.04 o 
   1   3  14       45.22       84.48     34.48 o 
   2   3  14      268.94      286.36     69.41 o 
  -7   4  14        2.94       34.40     16.87 o 
  -6   4  14      534.60      472.20    104.05 o 
  -5   4  14      623.22      658.60    213.69 o 
  -4   4  14        0.03       32.40     22.98 o 
  -3   4  14      518.09      443.80     94.52 o 
  -2   4  14      585.08      548.02    146.66 o 
  -1   4  14      276.32      335.98     58.23 o 
   0   4  14      100.28       48.47     59.89 o 
   1   4  14      654.81      531.59    124.09 o 
  -7   5  14       91.28       48.23     28.71 o 
  -6   5  14       31.23       74.01     28.71 o 
  -5   5  14      574.45      461.11    207.44 o 
  -4   5  14      886.03      519.20    211.79 o 
  -3   5  14       76.85       33.27     27.89 o 
  -2   5  14      606.87      607.38    108.18 o 
  -1   5  14      514.41      537.34    148.38 o 
   0   5  14        2.35      -14.31     34.83 o 
   1   5  14      184.97      134.57     80.93 o 
  -7   6  14      335.19      189.15    100.45 o 
  -6   6  14       48.46       62.92     49.09 o 
  -5   6  14      139.63       85.00     60.46 o 
  -4   6  14     1121.79      949.43     76.85 o 
  -3   6  14      801.37      675.66    163.23 o 
  -2   6  14        0.63       22.47     18.86 o 
  -1   6  14      521.75      527.85    135.62 o 
   0   6  14      836.11      855.56    125.61 o 
  -6   7  14      168.50       68.23     33.92 o 
  -5   7  14        3.34       84.43     33.92 o 
  -4   7  14      570.80      440.74    179.95 o 
  -3   7  14      980.64      841.02     99.36 o 
  -2   7  14      124.87       87.00     33.64 o 
  -1   7  14      218.48      218.39     49.02 o 
  -5   8  14       68.66       46.62     68.89 o 
  -4   8  14       31.74       53.73     52.40 o 
  -3   8  14       96.74      144.79     83.30 o 
  -2   8  14      248.26      222.24     57.90 o 
  -2  -8  15      636.54      531.15    142.87 o 
  -1  -8  15      392.07      310.68     85.11 o 
   0  -8  15       80.40       66.09     29.36 o 
  -3  -7  15      106.47       64.25     48.90 o 
  -2  -7  15       23.93       25.27     21.36 o 
  -1  -7  15      331.30      277.39     71.60 o 
   0  -7  15      202.63      131.78     41.62 o 
   1  -7  15       12.56       48.19     22.34 o 
  -4  -6  15      119.29       81.88     31.88 o 
  -3  -6  15      669.88      617.47    163.65 o 
  -2  -6  15       91.91      115.65     37.76 o 
  -1  -6  15      176.53       79.70     35.27 o 
   0  -6  15      942.12      804.10    161.76 o 
   1  -6  15      539.13      468.25    140.89 o 
  -5  -5  15      416.22      267.14    107.27 o 
  -4  -5  15       51.89       44.46     26.01 o 
  -3  -5  15      351.41      346.86     85.89 o 
  -2  -5  15      858.70      775.30    108.61 o 
  -1  -5  15      240.25      253.95     54.27 o 
   0  -5  15       13.15       30.81     49.18 o 
   1  -5  15      319.30      369.70     62.10 o 
   2  -5  15      276.16      204.06     54.35 o 
  -5  -4  15      596.08      358.20    192.84 o 
  -4  -4  15      499.24      374.79    163.94 o 
  -3  -4  15       12.46       20.61     19.44 o 
  -2  -4  15     1434.68     1551.79    116.15 o 
  -1  -4  15     1763.10     1830.67    117.15 o 
   0  -4  15      292.74      230.76     54.54 o 
   1  -4  15      347.83      296.45     59.00 o 
   2  -4  15      936.70      940.81    123.90 o 
  -6  -3  15       26.83        1.99     42.74 o 
  -5  -3  15       48.62       30.23     41.70 o 
  -4  -3  15      420.74      259.46     88.03 o 
  -3  -3  15      343.30      264.71     62.37 o 
  -2  -3  15      106.38      130.39     40.73 o 
  -1  -3  15      715.45      672.07     92.70 o 
   0  -3  15      573.53      462.18     66.96 o 
   1  -3  15       53.10       45.67     20.29 o 
   2  -3  15      525.10      391.66    143.33 o 
  -6  -2  15       63.44       47.10     45.68 o 
  -5  -2  15      105.29      101.68     46.81 o 
  -4  -2  15       23.46      -21.32     29.38 o 
  -3  -2  15      631.33      732.96    121.91 o 
  -2  -2  15      857.24      815.55     73.31 o 
  -1  -2  15       12.36       38.02     14.60 o 
   0  -2  15      463.58      394.73     85.13 o 
   1  -2  15      728.91      531.04    137.10 o 
   2  -2  15      183.27      201.44     69.79 o 
  -6  -1  15       32.41       26.25     27.20 o 
  -5  -1  15      255.79      319.82     43.12 o 
  -4  -1  15       63.49      103.48     44.82 o 
  -3  -1  15       20.50       17.56     11.15 o 
  -2  -1  15      545.38      596.83    128.40 o 
  -1  -1  15      539.27      598.09    135.98 o 
   0  -1  15       10.54       -5.09     24.15 o 
   1  -1  15      565.99      553.37     90.80 o 
   2  -1  15      410.39      335.94     85.29 o 
  -7   0  15      245.99      229.33    117.13 o 
  -6   0  15       59.10       87.37     39.33 o 
  -4   0  15      980.37      956.63    161.85 o 
  -3   0  15      482.30      384.84     82.85 o 
  -2   0  15       79.78       58.48     33.36 o 
  -1   0  15     1183.76     1045.09    181.38 o 
   0   0  15      968.53      997.36    125.32 o 
   1   0  15       53.67       46.50     28.49 o 
   2   0  15      175.68      111.15     49.03 o 
  -6   1  15      184.89      154.84     61.88 o 
  -5   1  15       24.61       63.49     35.35 o 
  -4   1  15      407.43      374.88    115.61 o 
  -3   1  15      809.45      840.41    148.11 o 
  -2   1  15      229.38      212.20     64.82 o 
  -1   1  15      440.58      459.40     92.95 o 
   0   1  15     1538.53     1720.02    151.38 o 
   1   1  15      473.60      423.43    129.73 o 
  -6   2  15      209.48      193.98     69.84 o 
  -5   2  15      160.05       80.36     44.73 o 
  -4   2  15      118.96       58.56     35.63 o 
  -3   2  15      768.63      710.81    126.28 o 
  -2   2  15     1136.23      991.10     69.96 o 
  -1   2  15       88.50       73.31     52.69 o 
   0   2  15       84.55      107.36     32.34 o 
   1   2  15      536.38      433.57    118.94 o 
  -7   3  15        1.38       -4.07     36.77 o 
  -6   3  15       34.47       34.21     17.91 o 
  -5   3  15       58.07       69.08     43.02 o 
  -4   3  15       43.92       63.11     52.50 o 
  -3   3  15       12.00       16.66     20.07 o 
  -2   3  15      782.18      695.22    110.48 o 
  -1   3  15      817.10      640.74    147.30 o 
   0   3  15       13.87       33.13     31.27 o 
   1   3  15      399.93      227.76     65.46 o 
  -6   4  15       57.47       32.03     34.11 o 
  -5   4  15      194.87      167.54     65.39 o 
  -4   4  15      138.91       63.49     24.92 o 
  -3   4  15      216.07      287.04     71.84 o 
  -2   4  15      173.96      217.37     44.78 o 
  -1   4  15      146.05      115.80     47.38 o 
   0   4  15      392.92      378.95     97.25 o 
  -6   5  15      459.32      352.61    139.11 o 
  -5   5  15      196.33      106.61     36.10 o 
  -4   5  15      204.26      153.42     76.00 o 
  -3   5  15      574.60      534.16    121.10 o 
  -2   5  15      632.49      630.74    136.00 o 
  -1   5  15        0.18      -17.66     33.81 o 
  -5   6  15      486.91      356.50     89.93 o 
  -4   6  15       36.19      -21.70     39.71 o 
  -3   6  15      125.44      135.61     34.42 o 
  -2   6  15      791.75      740.32    164.06 o 
  -1   6  15      262.92      224.05     51.72 o 
  -4   7  15      471.58      353.84    121.30 o 
  -3   7  15       24.27        8.57     27.43 o 
  -3  -6  16       95.13       96.67     30.85 o 
  -2  -6  16       47.46       56.14     32.56 o 
  -1  -6  16      665.38      360.44    135.30 o 
  -4  -5  16      497.86      623.35     69.08 o 
  -3  -5  16      609.79      435.68    140.96 o 
  -2  -5  16       39.81       24.70     34.06 o 
  -1  -5  16      394.39      310.35     99.24 o 
   0  -5  16      796.17      656.09     50.22 o 
  -4  -4  16        1.20       50.41     42.93 o 
  -3  -4  16      330.36      438.19     77.71 o 
  -2  -4  16      659.75      592.76    134.15 o 
  -1  -4  16       16.96       14.39     17.15 o 
   0  -4  16      386.80      326.58     87.27 o 
  -5  -3  16      449.27      282.96    144.99 o 
  -4  -3  16       62.33       48.42     41.03 o 
  -3  -3  16      148.83      111.51     23.64 o 
  -2  -3  16      792.46      905.13    179.76 o 
  -1  -3  16      693.06      506.88    186.87 o 
   0  -3  16        5.82       66.81     30.43 o 
   1  -3  16      438.05      338.21     97.75 o 
  -5  -2  16        2.38       10.14     32.22 o 
  -4  -2  16      176.47       71.45     34.78 o 
  -3  -2  16      338.57      234.73     88.22 o 
  -2  -2  16       37.38        7.58     30.04 o 
  -1  -2  16      349.31      273.55     54.01 o 
   0  -2  16      182.40      213.69    113.05 o 
   1  -2  16       68.40       95.66     37.57 o 
  -3  -1  16      683.86      476.75    186.40 o 
  -2  -1  16      663.97      550.56    145.63 o 
  -1  -1  16       50.73       74.67     32.60 o 
   0  -1  16      448.00      502.26     93.07 o 
   1  -1  16      449.78      358.39     78.00 o 
  -4   0  16       68.52       34.49     25.59 o 
  -3   0  16      108.22       87.76     24.13 o 
  -2   0  16      691.61      633.96     82.54 o 
  -1   0  16      217.99      214.68     39.23 o 
   0   0  16        1.79       19.10     51.12 o 
  -4   1  16      757.67      702.38    106.99 o 
  -3   1  16      109.87       64.56     19.76 o 
  -2   1  16      623.40      544.20    126.91 o 
  -1   1  16     1353.15     1386.27     93.92 o 
   0   1  16      165.05       71.36     41.79 o 
  -6   2  16       66.32       20.09     25.02 o 
  -5   2  16       64.35       35.73     19.81 o 
  -3   2  16      141.65      109.31     60.27 o 
  -2   2  16        5.42       32.49     28.29 o 
  -1   2  16      363.65      288.38     84.88 o 
   0   2  16      294.95      298.82     65.82 o 
  -5   3  16      412.99      254.44     92.01 o 
  -4   3  16       10.56       56.95     41.22 o 
  -3   3  16      486.75      415.41     94.63 o 
  -2   3  16      504.37      401.40    105.67 o 
  -1   3  16        3.44       65.03     30.19 o 
  -5   4  16      228.17      167.92     75.15 o 
  -4   4  16       90.59       99.69     52.69 o 
  -3   4  16        2.42       23.79     48.76 o 
  -2   4  16      459.31      382.98    100.11 o 
  -4   5  16      444.57      210.47    127.17 o 
  -3   5  16      489.55      438.36    103.19 o 
  -2  -3  17      253.73      278.89     96.47 o 
  -3  -2  17       80.15        6.35     28.81 o 
  -2  -2  17      198.61      184.69     59.23 o 
  -3  -1  17      203.93      181.09     51.55 o 
  -2  -1  17        6.83       -6.19     41.70 o 
  -3   0  17      667.56      594.54     68.04 o 
  -2   0  17      128.35       78.96     23.61 o 
  -4   1  17        1.47       17.06     24.92 o 
  -3   1  17      288.96      276.99    108.88 o 
  -2   1  17      615.81      437.07    134.37 o 
  -3   2  17        6.26       13.26     18.53 o 
                                                 
